# Supplementary material for: Methyl 1-bromo-2-naphthoate
Source: Acta Crystallogr Sect E Struct Rep Online. 2009 Nov 28;65(Pt 12):o3264. doi: 10.1107/S1600536809050466 (PMC2971752; doi:10.1107/S1600536809050466)
Supplement: Supplementary file 2 [file e-65-o3264-Isup2.hkl]

# 
# h,k,l, Fc-squared, Fo-squared, sigma(Fo-squared) and status flag 
# 
data_I
_shelx_title ' 1 in P2(1)/c' 
_shelx_refln_list_code          4 
_shelx_F_calc_maximum      163.61 
_exptl_crystal_F_000       528.00 
_reflns_d_resolution_high  0.7701 
 
loop_ 
 _symmetry_equiv_pos_as_xyz 
 'x, y, z' 
 '-x, y+1/2, -z+1/2' 
 '-x, -y, -z' 
 'x, -y-1/2, z-1/2' 
 
_cell_length_a     9.3614 
_cell_length_b     9.3014 
_cell_length_c    12.0688 
_cell_angle_alpha  90.000 
_cell_angle_beta   93.656 
_cell_angle_gamma  90.000 
 
_shelx_F_squared_multiplier     1.000 
 
loop_ 
 _refln_index_h 
 _refln_index_k 
 _refln_index_l 
 _refln_F_squared_calc 
 _refln_F_squared_meas 
 _refln_F_squared_sigma 
 _refln_observed_status 
   2   0   0    16944.18    12646.36    508.22 o 
   3   0   0      964.76     1007.60     49.44 o 
   4   0   0      302.69      248.99     14.43 o 
   5   0   0      520.91      467.56     28.57 o 
   6   0   0        1.94       18.99      9.46 o 
   7   0   0     1149.71     1254.39     93.55 o 
   8   0   0      244.92      238.51     26.87 o 
   9   0   0      395.41      424.83     41.82 o 
  10   0   0      124.36      143.57     38.64 o 
  11   0   0        0.66        5.53     13.50 o 
  12   0   0       47.57       28.99     21.77 o 
   1   1   0     6159.51     4904.65    120.84 o 
   2   1   0     2009.83     2058.34     55.93 o 
   3   1   0     4477.87     4415.63    143.49 o 
   4   1   0     4064.54     4335.40    170.59 o 
   5   1   0      108.95      105.31      7.48 o 
   6   1   0     2935.54     3150.11    150.90 o 
   7   1   0       38.98       41.45      7.19 o 
   8   1   0      827.71      923.49     54.64 o 
   9   1   0      205.88      215.87     18.35 o 
  10   1   0       56.94       62.34     15.86 o 
  11   1   0      102.61       95.68     21.65 o 
  12   1   0        0.11      -13.34     13.68 o 
   0   2   0     4860.30     4326.67    248.14 o 
   1   2   0      738.01      722.12     18.23 o 
   2   2   0     5930.43     5379.97    140.17 o 
   3   2   0     1217.69     1359.30     44.19 o 
   4   2   0      215.86      204.26      8.20 o 
   5   2   0     1772.37     1916.74     77.32 o 
   6   2   0      230.78      254.68     15.59 o 
   7   2   0     2865.89     3034.54    170.13 o 
   8   2   0       33.58       35.66      6.72 o 
   9   2   0      157.82      162.45     16.79 o 
  10   2   0       12.86       14.33     11.60 o 
  11   2   0        4.63       14.03     12.37 o 
   1   3   0     2154.32     2104.25     58.77 o 
   2   3   0      435.21      462.00     15.85 o 
   3   3   0      721.68      836.23     48.57 o 
   4   3   0      497.05      530.19     20.99 o 
   5   3   0        5.67       24.48      6.78 o 
   6   3   0      592.20      637.01     32.10 o 
   7   3   0      369.86      375.97     24.66 o 
   8   3   0      135.01      141.48     14.12 o 
   9   3   0      100.02       87.91     11.91 o 
  10   3   0       28.53       28.62     12.05 o 
  11   3   0        1.31       11.60     13.52 o 
   0   4   0     1475.20     1304.65     60.41 o 
   1   4   0       27.12       39.19      2.22 o 
   2   4   0        1.41        2.57      0.97 o 
   3   4   0      124.10      134.99      7.29 o 
   4   4   0      292.11      309.24     18.46 o 
   5   4   0        4.27        7.85      3.40 o 
   6   4   0      106.83       86.26      9.09 o 
   7   4   0        3.44       15.13      5.46 o 
   8   4   0       65.72       67.97     10.14 o 
   9   4   0      118.06      103.04     14.67 o 
  10   4   0        0.07       -7.98      9.75 o 
  11   4   0       20.64        0.84     12.39 o 
   1   5   0     1297.09     1385.32     37.14 o 
   2   5   0      200.49      187.39     11.20 o 
   3   5   0       41.46       31.56      3.63 o 
   4   5   0      207.27      192.46      8.41 o 
   5   5   0        4.24        7.68      4.10 o 
   6   5   0        5.59        7.57      4.02 o 
   7   5   0       57.10       65.83      8.51 o 
   8   5   0        2.63       12.32     10.27 o 
   9   5   0       77.95       90.60     15.68 o 
  10   5   0        6.81       -0.52     13.70 o 
  11   5   0       17.17       23.86     35.39 o 
   0   6   0     1372.95     1287.69     84.30 o 
   1   6   0      200.10      188.08     10.27 o 
   2   6   0        5.95        0.95      4.50 o 
   3   6   0       54.35       35.43      5.19 o 
   4   6   0        6.31        4.52      3.94 o 
   5   6   0      519.22      596.94     38.83 o 
   6   6   0       56.21       53.02      8.85 o 
   7   6   0      418.60      387.38     28.89 o 
   8   6   0      146.93      130.19     17.38 o 
   9   6   0       10.22        4.44      9.48 o 
  10   6   0       46.04      100.59     36.86 o 
   1   7   0      695.25      685.57     31.42 o 
   2   7   0      540.14      580.76     30.37 o 
   3   7   0      307.08      318.28     18.46 o 
   4   7   0      777.47      747.91     49.16 o 
   5   7   0        8.84        5.48      5.48 o 
   6   7   0      532.68      563.81     40.80 o 
   7   7   0       66.13       62.43     11.61 o 
   8   7   0       92.84       98.47     15.83 o 
   9   7   0       92.68      116.44     25.09 o 
   0   8   0      949.85     1058.84     93.32 o 
   1   8   0       20.71       21.63      5.88 o 
   2   8   0      383.26      409.14     25.23 o 
   3   8   0      194.37      184.22     13.73 o 
   4   8   0       25.95       28.97      8.35 o 
   5   8   0      339.59      341.11     25.85 o 
   6   8   0        0.75        3.86      6.60 o 
   7   8   0      412.78      396.77     34.31 o 
   8   8   0      142.01      141.80     23.85 o 
   9   8   0        5.91        4.30     11.47 o 
   1   9   0      650.91      740.39     54.19 o 
   2   9   0       48.63       62.88     10.57 o 
   3   9   0      169.12      163.25     14.96 o 
   4   9   0      108.78      106.47     12.42 o 
   5   9   0       34.58       40.48     10.96 o 
   6   9   0       76.51       63.04     12.78 o 
   7   9   0        2.46       -5.31      8.30 o 
   8   9   0       74.93       60.94     18.16 o 
   0  10   0      671.80      736.27    121.04 o 
   1  10   0      106.43      105.83     20.16 o 
   2  10   0       99.94      136.69     24.78 o 
   3  10   0       24.30       53.44     13.63 o 
   4  10   0       12.89       25.57     20.04 o 
   5  10   0       21.27       36.00     11.06 o 
   6  10   0        1.56       -7.96      8.04 o 
   1  11   0       50.13       69.64     14.56 o 
   2  11   0        3.00        2.77      7.42 o 
   3  11   0       19.57       13.73      9.14 o 
   4  11   0        3.98        2.29      9.83 o 
   5  11   0       14.46       12.06     18.61 o 
   0  12   0        5.09      -10.44     14.15 o 
   1  12   0       12.48       12.90     11.87 o 
 -12   1   1       27.57       26.77     14.55 o 
 -11   1   1        0.17        3.75      9.36 o 
 -10   1   1       23.61       32.40     12.52 o 
  -9   1   1        9.55       11.20      6.59 o 
  -8   1   1      117.14      117.00     10.89 o 
  -7   1   1      198.92      201.95     13.75 o 
  -6   1   1       38.59       39.88      4.95 o 
  -5   1   1      212.60      211.28      9.58 o 
  -4   1   1       15.29       22.44      2.94 o 
  -3   1   1     1305.69     1478.56     36.94 o 
  -2   1   1      488.00      539.95     16.96 o 
  -1   1   1     2502.04     2243.46     56.41 o 
   1   1   1      174.08      219.17      4.35 o 
   2   1   1     4010.91     4015.21    183.11 o 
   3   1   1      754.78      738.19     37.08 o 
   4   1   1     3068.91     3303.71    140.49 o 
   5   1   1     1999.49     2328.83    101.83 o 
   6   1   1      222.32      227.57     14.09 o 
   7   1   1       67.99       52.62      7.45 o 
   8   1   1        3.87       21.76     12.11 o 
   9   1   1       67.98       78.53     11.54 o 
  10   1   1       39.46       29.64      8.99 o 
  11   1   1        0.65       -0.04      9.07 o 
  12   1   1        1.82       11.18     19.36 o 
 -11   2   1       40.33       28.02     13.12 o 
 -10   2   1        2.83       -4.88      9.72 o 
  -9   2   1      244.75      259.88     25.68 o 
  -8   2   1       42.95       61.11      8.53 o 
  -7   2   1      637.66      690.08     37.44 o 
  -6   2   1     1338.48     1410.09     65.19 o 
  -5   2   1      582.21      609.43     23.09 o 
  -4   2   1     3363.72     3361.64    114.65 o 
  -3   2   1     1134.30     1222.11     32.80 o 
  -2   2   1      133.98      168.07     10.12 o 
  -1   2   1    12969.71    10013.97    316.28 o 
   0   2   1     1717.54     1859.44     38.54 o 
   1   2   1     4543.01     3863.95    197.25 o 
   2   2   1      723.23      754.47     32.81 o 
   3   2   1     3102.02     2740.24    179.58 o 
   4   2   1      600.81      536.82     26.33 o 
   5   2   1      148.59      140.19      8.62 o 
   6   2   1     1498.59     1519.31     71.93 o 
   7   2   1      260.53      285.25     20.72 o 
   8   2   1      391.75      450.80     32.52 o 
   9   2   1       74.97       72.95     11.43 o 
  10   2   1       22.19       29.65      9.40 o 
  11   2   1       13.88        0.17      9.46 o 
 -11   3   1        0.31        6.79     10.29 o 
 -10   3   1      265.99      255.61     34.48 o 
  -9   3   1       66.82       67.34     13.26 o 
  -8   3   1        9.78       22.19      6.08 o 
  -7   3   1       76.81       69.59      7.56 o 
  -6   3   1      123.48      125.34      9.04 o 
  -5   3   1     5365.23     5812.65    267.20 o 
  -4   3   1      576.19      663.69     53.54 o 
  -3   3   1     7922.58     7906.46    366.83 o 
  -2   3   1     6108.77     6156.75    186.11 o 
  -1   3   1     1351.92     1226.58     42.11 o 
   0   3   1     2910.47     2823.40     63.41 o 
   1   3   1      331.87      338.38     12.23 o 
   2   3   1     5890.49     5764.42    167.07 o 
   3   3   1     1640.19     1605.44     92.89 o 
   4   3   1     1775.69     1695.49     64.19 o 
   5   3   1     1081.42     1220.23     64.49 o 
   6   3   1        0.24       14.26      6.32 o 
   7   3   1      936.09     1032.26     59.55 o 
   8   3   1      105.96       96.26     12.37 o 
   9   3   1      303.80      311.77     27.22 o 
  10   3   1      136.43      107.28     16.96 o 
  11   3   1       29.56       26.55     16.39 o 
 -11   4   1       80.84      108.49     36.17 o 
 -10   4   1       16.22       10.60     13.04 o 
  -9   4   1      130.43      121.25     22.83 o 
  -8   4   1      691.02      745.53     48.38 o 
  -7   4   1       60.75       63.91      8.97 o 
  -6   4   1     1770.26     1801.92     85.10 o 
  -5   4   1        0.54        5.08      3.98 o 
  -4   4   1     3411.50     3315.81    123.13 o 
  -3   4   1      155.50      117.45      4.94 o 
  -2   4   1     1614.34     1579.91     41.07 o 
  -1   4   1     2927.04     2868.91     82.93 o 
   0   4   1      121.59      126.23      3.79 o 
   1   4   1     6585.80     7022.64    285.36 o 
   2   4   1       46.15       42.38      5.52 o 
   3   4   1     4264.81     4388.62    158.76 o 
   4   4   1     1635.44     1595.59     60.21 o 
   5   4   1      674.00      589.30     26.33 o 
   6   4   1     2026.61     1795.12    161.32 o 
   7   4   1      115.44      126.43     10.93 o 
   8   4   1      324.42      345.73     26.65 o 
   9   4   1       80.04       83.79     11.84 o 
  10   4   1       73.63       64.14     15.85 o 
  11   4   1       36.65       28.33     23.73 o 
 -11   5   1        1.08       12.94     20.74 o 
 -10   5   1      164.37      119.45     26.70 o 
  -9   5   1      181.48      196.47     26.05 o 
  -8   5   1       84.01       85.37     12.14 o 
  -7   5   1      833.64      839.88     53.27 o 
  -6   5   1        0.26        8.77      9.45 o 
  -5   5   1     1810.59     1987.36    114.35 o 
  -4   5   1      171.76      160.84      7.56 o 
  -3   5   1     2730.01     2911.04    102.20 o 
  -2   5   1     1715.93     1599.16     56.81 o 
  -1   5   1      193.61      196.49      6.07 o 
   0   5   1     4619.89     4619.04    145.22 o 
   1   5   1        9.11        7.03      2.93 o 
   2   5   1     9127.27     9451.92    469.33 o 
   3   5   1     1346.76     1417.45     56.98 o 
   4   5   1     1631.83     1509.07    139.56 o 
   5   5   1      703.68      704.63     33.61 o 
   6   5   1       54.78       59.52      7.71 o 
   7   5   1       10.18       29.49     12.28 o 
   8   5   1       12.07       22.28      9.68 o 
   9   5   1      143.16      140.94     21.87 o 
  10   5   1       58.05       78.81     26.06 o 
 -10   6   1       15.46       31.40     21.83 o 
  -9   6   1       25.98       15.52     13.19 o 
  -8   6   1      155.80      147.09     16.50 o 
  -7   6   1       15.88       17.46      7.21 o 
  -6   6   1      811.36      860.46     43.26 o 
  -5   6   1      123.96      107.98      7.78 o 
  -4   6   1     1011.44      951.48     36.65 o 
  -3   6   1      429.50      390.59     18.34 o 
  -2   6   1      613.45      619.81     26.30 o 
  -1   6   1     1162.03     1200.94     37.67 o 
   0   6   1      133.07      140.94      5.56 o 
   1   6   1      853.41      958.05     41.36 o 
   2   6   1        9.31       19.71      5.26 o 
   3   6   1     1181.94     1115.91     50.32 o 
   4   6   1      205.71      201.93     12.22 o 
   5   6   1      118.30      128.30     11.30 o 
   6   6   1      459.02      457.76     30.47 o 
   7   6   1       20.86       37.43     13.63 o 
   8   6   1      221.48      235.37     23.62 o 
   9   6   1        5.69        4.16     16.80 o 
  10   6   1       68.05       53.91     24.84 o 
  -9   7   1      104.33       86.45     22.85 o 
  -8   7   1       61.48       69.43     12.24 o 
  -7   7   1       64.87       75.82     12.03 o 
  -6   7   1       35.99       54.33     10.18 o 
  -5   7   1      315.23      325.47     22.78 o 
  -4   7   1      111.66      104.56     10.15 o 
  -3   7   1      306.62      263.64     15.20 o 
  -2   7   1      308.57      285.15     16.51 o 
  -1   7   1       14.55       19.53      3.46 o 
   0   7   1      427.49      424.51     19.66 o 
   1   7   1       15.59       21.01      4.64 o 
   2   7   1      373.33      347.26     19.82 o 
   3   7   1       12.36       19.38      8.33 o 
   4   7   1      203.26      202.09     14.24 o 
   5   7   1       33.15       31.74      7.01 o 
   6   7   1      169.58      169.16     17.12 o 
   7   7   1      149.89      148.80     17.85 o 
   8   7   1       16.43       25.25     11.25 o 
   9   7   1      107.61       94.38     20.63 o 
  -9   8   1        0.22       13.70     27.59 o 
  -8   8   1       19.46        0.84      7.63 o 
  -7   8   1       10.22       21.12      9.07 o 
  -6   8   1       26.09       17.85     10.49 o 
  -5   8   1        2.16        8.75      6.43 o 
  -4   8   1       16.51       14.59      5.31 o 
  -3   8   1       89.72       78.11     10.25 o 
  -2   8   1      150.57      157.68     12.79 o 
  -1   8   1       24.08       29.34      6.63 o 
   0   8   1      343.42      321.56     17.96 o 
   1   8   1       57.03       38.54      7.74 o 
   2   8   1       21.82       21.08      5.89 o 
   3   8   1      122.02      104.53     11.09 o 
   4   8   1        0.00        0.02      5.58 o 
   5   8   1      181.27      181.72     17.96 o 
   6   8   1        1.27       -3.42      6.21 o 
   7   8   1       18.52       28.85     11.92 o 
   8   8   1        2.75        0.93      7.73 o 
   9   8   1        0.24       10.43     13.58 o 
  -8   9   1       18.29       28.03     15.30 o 
  -7   9   1       25.90       33.56     10.47 o 
  -6   9   1      106.31       97.95     20.14 o 
  -5   9   1       39.75       38.83     10.10 o 
  -4   9   1        2.08       10.33      7.14 o 
  -3   9   1       84.54       93.51     11.04 o 
  -2   9   1        1.16        6.21      6.15 o 
  -1   9   1        7.77       -3.40      5.83 o 
   0   9   1        0.25       11.58      6.71 o 
   1   9   1        0.50       23.00      8.81 o 
   2   9   1        1.31        9.47     11.51 o 
   3   9   1       17.20        3.78      7.19 o 
   4   9   1       18.42       23.02      7.13 o 
   5   9   1       25.47       33.86     10.58 o 
   6   9   1       49.55       53.25     13.93 o 
   7   9   1        0.04        5.53     14.17 o 
   8   9   1       42.53       15.27     13.85 o 
  -6  10   1        3.82       13.35     13.15 o 
  -5  10   1       41.13       48.22     13.41 o 
  -4  10   1       39.48       48.64     11.22 o 
  -3  10   1        0.14        0.51      6.75 o 
  -2  10   1       45.38       45.35     11.73 o 
  -1  10   1      105.03      120.35     16.01 o 
   0  10   1        3.28        7.35      7.24 o 
   1  10   1      126.97      129.67     16.79 o 
   2  10   1       22.58       26.13     10.83 o 
   3  10   1       15.33       18.42      8.66 o 
   4  10   1       20.62        7.68      7.64 o 
   5  10   1        0.40       16.89     16.08 o 
   6  10   1       19.38       44.07     15.89 o 
  -5  11   1       57.43       76.71     31.29 o 
  -4  11   1        1.05        9.75     11.50 o 
  -3  11   1       43.06       40.14     11.78 o 
  -2  11   1       30.47       41.52     12.26 o 
  -1  11   1        4.64        0.60      8.85 o 
   0  11   1       12.80        7.34      8.36 o 
   1  11   1        8.20       16.35     10.08 o 
   2  11   1       32.70       48.96     12.56 o 
   3  11   1       13.72       21.59     11.22 o 
   4  11   1       50.09       61.98     18.27 o 
  -1  12   1       79.25       81.86     18.89 o 
   0  12   1        4.48        1.20      8.61 o 
   1  12   1       21.84       19.64     16.92 o 
 -12   0   2       10.85       20.36     22.62 o 
 -11   0   2        0.93       16.44     15.95 o 
 -10   0   2      225.32      196.65     41.34 o 
  -9   0   2      105.82       81.19     24.84 o 
  -8   0   2     1404.57     1456.96    167.48 o 
  -7   0   2     3882.69     3689.70    242.94 o 
  -6   0   2      296.51      288.28     16.45 o 
  -5   0   2     5733.29     5579.75    320.36 o 
  -4   0   2      297.66      293.23     11.43 o 
  -3   0   2    12520.28     9679.69    578.38 o 
  -2   0   2     2055.61     2633.50    372.59 o 
  -1   0   2     6424.75     6237.59    220.21 o 
   0   0   2     6058.95     4782.23    268.64 o 
   1   0   2       48.67       71.20      4.48 o 
   2   0   2    13258.44    12556.48    551.47 o 
   3   0   2     2941.37     3235.95    149.42 o 
   4   0   2      998.69     1019.05     60.66 o 
   5   0   2     2363.55     2533.92    158.40 o 
   6   0   2     1170.97     1235.29     84.12 o 
   7   0   2     1334.90     1405.14    111.51 o 
   8   0   2       10.27       12.72      8.66 o 
   9   0   2      117.52      126.26     20.25 o 
  10   0   2       52.74       49.71     16.87 o 
  11   0   2       49.84       62.59     24.22 o 
 -12   1   2        0.34        4.23     11.30 o 
 -11   1   2      134.35      130.17     26.07 o 
 -10   1   2        3.95       -3.16      9.51 o 
  -9   1   2      407.04      442.14     44.56 o 
  -8   1   2       37.08       45.43      8.40 o 
  -7   1   2      638.22      584.65     25.48 o 
  -6   1   2     2306.62     2337.43     93.80 o 
  -5   1   2      219.17      224.22     10.44 o 
  -4   1   2     7525.89     7167.88    240.97 o 
  -3   1   2     1982.46     2484.39    165.91 o 
  -2   1   2     4278.89     4253.57    109.18 o 
  -1   1   2      157.89      176.19      5.67 o 
   0   1   2     4130.94     3815.86    108.43 o 
   1   1   2     3091.66     3326.19    100.84 o 
   2   1   2     2050.67     2204.04     52.91 o 
   3   1   2     9107.45     8583.16    319.52 o 
   4   1   2     6027.03     6394.50    270.80 o 
   5   1   2     1865.25     1970.35     99.72 o 
   6   1   2     1742.78     1882.64    101.64 o 
   7   1   2       20.28       38.52      7.10 o 
   8   1   2      823.84      862.92     53.28 o 
   9   1   2      227.87      188.50     18.72 o 
  10   1   2      121.62      152.85     18.16 o 
  11   1   2       74.56       49.71     19.24 o 
 -11   2   2        1.49      -10.38     11.41 o 
 -10   2   2      142.95      130.66     23.44 o 
  -9   2   2      104.17      134.17     23.00 o 
  -8   2   2      149.91      125.38     11.98 o 
  -7   2   2      417.68      376.78     29.79 o 
  -6   2   2      150.41      153.22      9.98 o 
  -5   2   2     1127.11     1107.08     62.80 o 
  -4   2   2      586.55      731.60     50.17 o 
  -3   2   2     2396.00     2458.13     83.61 o 
  -2   2   2     1359.92     1282.20     59.33 o 
  -1   2   2    20680.15    17978.11    598.75 o 
   0   2   2    26769.57    21857.89    674.49 o 
   1   2   2      429.80      449.69     15.27 o 
   2   2   2     3565.50     3360.78     78.50 o 
   3   2   2      868.77      871.51     42.47 o 
   4   2   2     2311.58     2312.77     81.60 o 
   5   2   2      272.36      262.86     14.08 o 
   6   2   2      171.04      170.05     14.51 o 
   7   2   2      249.37      271.92     21.06 o 
   8   2   2       14.65       31.62     10.28 o 
   9   2   2      250.16      248.82     29.77 o 
  10   2   2       44.11       48.38     11.13 o 
  11   2   2       14.99       -0.44     12.07 o 
 -11   3   2       28.46       20.46     13.01 o 
 -10   3   2       10.89       19.74     13.54 o 
  -9   3   2       30.84       63.14     15.47 o 
  -8   3   2       32.13       27.48      8.06 o 
  -7   3   2      173.60      173.76     11.93 o 
  -6   3   2      487.57      492.14     22.81 o 
  -5   3   2        1.17        4.06      2.65 o 
  -4   3   2     1506.53     1656.08     61.51 o 
  -3   3   2     1848.86     1871.95     73.56 o 
  -2   3   2      236.93      201.38      6.68 o 
  -1   3   2     1124.00     1261.03     32.41 o 
   0   3   2     1845.15     2007.01     51.22 o 
   1   3   2     1613.69     1684.21     45.44 o 
   2   3   2     1176.20     1286.47     55.16 o 
   3   3   2     1157.83     1090.90     40.87 o 
   4   3   2      230.49      215.53      8.95 o 
   5   3   2      667.06      682.34     31.93 o 
   6   3   2      108.21      115.17      9.70 o 
   7   3   2      318.90      338.59     21.99 o 
   8   3   2       75.16       93.52     13.18 o 
   9   3   2        2.94       -8.58      8.80 o 
  10   3   2       29.34       40.32     13.86 o 
  11   3   2        8.15        7.97     11.76 o 
 -11   4   2       25.71       21.14     15.39 o 
 -10   4   2        6.28        3.65      9.53 o 
  -9   4   2       26.66       36.76     13.78 o 
  -8   4   2      148.04      127.77     11.93 o 
  -7   4   2       32.59       37.31      9.00 o 
  -6   4   2      269.02      295.21     16.51 o 
  -5   4   2       49.79       63.15      5.82 o 
  -4   4   2       79.94       77.15      6.56 o 
  -3   4   2     1094.11     1240.77     45.52 o 
  -2   4   2      262.67      264.18      7.84 o 
  -1   4   2        6.41        3.60      2.47 o 
   0   4   2      134.82      143.92      7.79 o 
   1   4   2        4.67        2.20      2.34 o 
   2   4   2      224.44      260.95      9.66 o 
   3   4   2       38.15       34.42      2.80 o 
   4   4   2       86.89       85.54      4.68 o 
   5   4   2        9.85        8.19      3.22 o 
   6   4   2      769.84      741.58     36.81 o 
   7   4   2       29.18       37.05      9.57 o 
   8   4   2       81.12       94.59     12.01 o 
   9   4   2        2.29       17.27     10.35 o 
  10   4   2        3.69       -5.01      7.65 o 
  11   4   2        0.29      -12.29     12.29 o 
 -11   5   2        3.60       10.31     31.47 o 
 -10   5   2       19.48       22.94     21.15 o 
  -9   5   2       40.11       39.99     12.20 o 
  -8   5   2        0.85        4.06      6.44 o 
  -7   5   2      175.31      174.15     13.90 o 
  -6   5   2       62.98       68.53      9.80 o 
  -5   5   2       98.91       97.97      7.28 o 
  -4   5   2      335.43      330.60     13.93 o 
  -3   5   2        6.88        1.19      4.08 o 
  -2   5   2      882.46      839.53     25.47 o 
  -1   5   2       28.89       30.13      2.40 o 
   0   5   2       51.63       54.16      3.22 o 
   1   5   2      590.04      562.08     20.42 o 
   2   5   2      302.69      321.09     16.37 o 
   3   5   2      207.23      237.14     20.43 o 
   4   5   2      234.40      215.08     11.25 o 
   5   5   2       10.03       18.38      3.43 o 
   6   5   2        6.87       10.20      3.95 o 
   7   5   2        7.24        1.11      4.42 o 
   8   5   2        2.51       39.11     13.31 o 
   9   5   2       33.99       23.10     10.78 o 
  10   5   2        1.44       18.31     13.80 o 
 -10   6   2        3.17       19.40     11.55 o 
  -9   6   2       45.70       74.47     22.32 o 
  -8   6   2      153.53      129.04     15.87 o 
  -7   6   2       21.94       37.17      9.56 o 
  -6   6   2      175.57      187.68     13.85 o 
  -5   6   2      236.04      236.88     13.54 o 
  -4   6   2       60.41       58.83      4.78 o 
  -3   6   2      868.65      880.18     31.11 o 
  -2   6   2      249.08      224.79     10.95 o 
  -1   6   2      290.40      289.97     12.20 o 
   0   6   2      338.72      336.62     18.53 o 
   1   6   2       12.36       10.28      3.78 o 
   2   6   2      398.16      388.17     17.82 o 
   3   6   2      253.08      278.17     19.10 o 
   4   6   2      163.21      162.56     14.94 o 
   5   6   2      410.16      388.72     24.68 o 
   6   6   2      136.63      144.84     14.41 o 
   7   6   2      574.71      574.55     44.21 o 
   8   6   2       67.02       67.45     14.66 o 
   9   6   2       25.40       41.92     16.86 o 
  10   6   2       29.68       28.28     16.36 o 
  -9   7   2      108.75      119.85     27.86 o 
  -8   7   2        2.51       -0.94      7.65 o 
  -7   7   2      205.46      179.49     18.80 o 
  -6   7   2      133.97      136.53     15.48 o 
  -5   7   2        8.23       10.86      4.34 o 
  -4   7   2      766.81      747.80     41.57 o 
  -3   7   2      310.40      263.56     11.32 o 
  -2   7   2      625.20      594.70     21.00 o 
  -1   7   2     1165.95     1137.73     37.85 o 
   0   7   2      355.53      353.98     19.85 o 
   1   7   2     1915.92     2101.64     99.65 o 
   2   7   2      211.87      212.07     14.03 o 
   3   7   2      701.89      728.24     38.73 o 
   4   7   2      134.93      144.59     15.44 o 
   5   7   2       68.15       69.27     11.81 o 
   6   7   2       10.11       42.21     11.98 o 
   7   7   2        3.85       15.93      9.16 o 
   8   7   2       75.42      112.44     22.12 o 
   9   7   2       55.60       42.25     14.52 o 
  -9   8   2        1.44       26.70     21.56 o 
  -8   8   2      159.61      164.43     24.01 o 
  -7   8   2      114.61      148.38     22.70 o 
  -6   8   2       40.18       46.54     10.42 o 
  -5   8   2      208.30      203.52     18.72 o 
  -4   8   2       28.75       18.28      6.57 o 
  -3   8   2      293.64      308.96     21.01 o 
  -2   8   2       85.51       79.89      7.84 o 
  -1   8   2      659.57      650.52     40.03 o 
   0   8   2     1099.73     1230.47     98.42 o 
   1   8   2       34.48       34.15      7.32 o 
   2   8   2      410.80      417.12     25.63 o 
   3   8   2       89.06       97.93     10.96 o 
   4   8   2      215.79      231.19     20.09 o 
   5   8   2      208.11      243.82     26.34 o 
   6   8   2       29.02       42.71     11.79 o 
   7   8   2      131.51      146.85     21.95 o 
   8   8   2        1.49        0.67      9.34 o 
  -8   9   2       31.13       34.55     20.21 o 
  -7   9   2       21.77       34.97     20.79 o 
  -6   9   2      247.72      233.49     24.80 o 
  -5   9   2       16.82        5.33      6.75 o 
  -4   9   2      314.25      323.58     25.64 o 
  -3   9   2       38.42       46.92     10.52 o 
  -2   9   2      289.60      272.63     21.54 o 
  -1   9   2        4.55       -6.92      6.92 o 
   0   9   2      211.12      207.01     24.07 o 
   1   9   2      286.58      295.88     20.82 o 
   2   9   2       31.07       24.78      8.35 o 
   3   9   2      275.47      291.75     25.50 o 
   4   9   2      233.57      249.70     22.88 o 
   5   9   2       59.80       72.96     15.55 o 
   6   9   2       99.64       78.14     16.36 o 
   7   9   2       22.15        5.67      9.67 o 
  -6  10   2        0.01        4.04      9.22 o 
  -5  10   2      133.20      148.86     24.10 o 
  -4  10   2       32.68       33.07     12.25 o 
  -3  10   2       64.31       51.53     11.46 o 
  -2  10   2       73.06       57.47     11.03 o 
  -1  10   2        9.46       15.06      7.99 o 
   0  10   2       45.71       83.31     14.75 o 
   1  10   2        2.27       -1.53      6.41 o 
   2  10   2       87.48       69.71     16.29 o 
   3  10   2       38.57       43.05     12.16 o 
   4  10   2       49.41       35.24     13.30 o 
   5  10   2       14.90       13.70     11.45 o 
   6  10   2       22.80       41.98     18.98 o 
  -4  11   2       20.30       31.42     11.20 o 
  -3  11   2       33.65       29.95     12.77 o 
  -2  11   2        6.54       36.07     16.13 o 
  -1  11   2       18.64       15.58      8.37 o 
   0  11   2       18.14       14.79      9.23 o 
   1  11   2       36.72       40.16     30.46 o 
   2  11   2        0.52       -7.90      8.96 o 
   3  11   2       33.10       37.00     14.25 o 
   4  11   2        2.83       -4.41     12.53 o 
 -12   1   3        5.92       14.21     16.79 o 
 -11   1   3        8.11       -5.82     12.04 o 
 -10   1   3       39.33       42.64     15.72 o 
  -9   1   3        7.27       11.36     10.68 o 
  -8   1   3      108.73       85.35     14.03 o 
  -7   1   3       11.90       16.44      7.41 o 
  -6   1   3       37.80       37.44      7.62 o 
  -5   1   3      442.83      428.32     23.53 o 
  -4   1   3        2.26        0.04      3.67 o 
  -3   1   3     5150.83     6076.05    210.49 o 
  -2   1   3      301.43      324.86      9.46 o 
  -1   1   3    20015.70    18471.97    741.03 o 
   0   1   3      795.94      827.43     19.46 o 
   1   1   3      188.14      208.99     13.12 o 
   2   1   3      511.19      550.71     18.64 o 
   3   1   3      162.85      144.03      4.60 o 
   4   1   3      221.59      306.34     15.32 o 
   5   1   3      285.43      296.85     13.80 o 
   6   1   3        1.83       10.99      4.99 o 
   7   1   3      366.58      378.31     27.63 o 
   8   1   3        1.46       -7.80      7.82 o 
   9   1   3       58.90       78.15     10.69 o 
  10   1   3       18.41        6.49      8.25 o 
  11   1   3       10.76       17.02     18.99 o 
 -11   2   3       27.21       30.37     16.03 o 
 -10   2   3        0.27       13.88     12.97 o 
  -9   2   3      359.95      335.35     43.67 o 
  -8   2   3      375.59      378.11     49.45 o 
  -7   2   3      425.15      371.00     39.58 o 
  -6   2   3      343.26      340.33     21.00 o 
  -5   2   3      495.66      495.09     19.19 o 
  -4   2   3     1247.91     1138.20     52.87 o 
  -3   2   3       13.95       13.27      2.87 o 
  -2   2   3     3146.65     3370.88    208.76 o 
  -1   2   3    12050.31    11132.07    434.58 o 
   0   2   3      289.63      238.57      9.15 o 
   1   2   3     4063.57     3777.27    136.10 o 
   2   2   3      241.42      253.15      8.39 o 
   3   2   3      792.25      763.02     21.84 o 
   4   2   3      119.11       99.08     11.38 o 
   5   2   3      950.98     1023.85     41.94 o 
   6   2   3      494.59      504.60     26.60 o 
   7   2   3       17.47        8.55      4.81 o 
   8   2   3       82.50       97.01     11.71 o 
   9   2   3        1.61       23.79     11.06 o 
  10   2   3       27.46       30.88     11.69 o 
  11   2   3       36.88       26.35     14.77 o 
 -11   3   3        9.30       10.16     12.15 o 
 -10   3   3      187.94      188.55     28.56 o 
  -9   3   3        9.47       23.20     10.41 o 
  -8   3   3      746.24      707.14     46.75 o 
  -7   3   3      348.49      332.31     16.54 o 
  -6   3   3      395.13      391.65     16.49 o 
  -5   3   3     1294.14     1351.86     61.58 o 
  -4   3   3       44.82       47.95      3.48 o 
  -3   3   3     4576.73     4634.47    158.96 o 
  -2   3   3     1017.62      973.56     49.47 o 
  -1   3   3     2434.93     2431.59     66.14 o 
   0   3   3     3778.46     3715.35    104.68 o 
   1   3   3     1864.55     1912.87     68.35 o 
   2   3   3     6238.55     6194.00    179.18 o 
   3   3   3      501.42      542.39     14.77 o 
   4   3   3     3183.71     3218.18    128.26 o 
   5   3   3      985.85      979.55     43.10 o 
   6   3   3      398.07      405.39     27.47 o 
   7   3   3      297.53      280.67     18.96 o 
   8   3   3        4.36        2.60      5.16 o 
   9   3   3      134.16      139.68     18.55 o 
  10   3   3       58.07       75.84     14.96 o 
  11   3   3        8.10       -3.21     13.83 o 
 -11   4   3       37.79       45.73     18.75 o 
 -10   4   3       15.49       16.92     15.90 o 
  -9   4   3      326.40      309.09     36.07 o 
  -8   4   3      124.62      119.59     14.19 o 
  -7   4   3      446.51      410.39     21.51 o 
  -6   4   3      524.80      510.46     32.13 o 
  -5   4   3      445.43      413.50     17.47 o 
  -4   4   3     1802.94     1927.23    101.35 o 
  -3   4   3      533.71      476.02     16.21 o 
  -2   4   3     6427.81     6294.63    227.35 o 
  -1   4   3     5386.29     5521.26    184.69 o 
   0   4   3     2059.78     1940.55     52.40 o 
   1   4   3      941.81      853.91     17.12 o 
   2   4   3      386.36      422.96     12.03 o 
   3   4   3     1739.80     1716.95     52.42 o 
   4   4   3      831.28      859.52     29.85 o 
   5   4   3     1002.60      951.65     38.23 o 
   6   4   3     3591.39     3607.92    178.19 o 
   7   4   3       14.28       30.75      8.55 o 
   8   4   3      533.37      542.00     41.65 o 
   9   4   3        0.62       -1.76      7.38 o 
  10   4   3       28.45       31.59     13.17 o 
  11   4   3        5.05       -5.74     13.31 o 
 -10   5   3      258.26      256.70     38.43 o 
  -9   5   3       98.42      117.13     21.74 o 
  -8   5   3      280.07      284.40     24.19 o 
  -7   5   3      288.38      255.52     22.10 o 
  -6   5   3      450.71      503.41     27.00 o 
  -5   5   3     1636.48     1431.94     66.10 o 
  -4   5   3       78.45       74.01      6.62 o 
  -3   5   3     2050.29     2092.61     88.63 o 
  -2   5   3     1204.21     1202.91     44.28 o 
  -1   5   3     1729.47     1705.40     85.86 o 
   0   5   3     1928.26     1855.95     60.06 o 
   1   5   3       41.23       35.42      4.75 o 
   2   5   3     1356.71     1414.58    102.50 o 
   3   5   3      130.70      143.05      7.69 o 
   4   5   3      800.40      812.97     34.02 o 
   5   5   3      493.42      424.30     19.90 o 
   6   5   3      462.59      419.29     20.11 o 
   7   5   3      425.03      407.64     37.62 o 
   8   5   3       29.92       45.82     13.69 o 
   9   5   3      138.75      118.27     19.88 o 
  10   5   3        5.30       -6.69     11.62 o 
 -10   6   3        6.86       15.94     15.90 o 
  -9   6   3      191.95      211.27     40.41 o 
  -8   6   3      144.91      139.22     16.23 o 
  -7   6   3      176.13      185.04     20.59 o 
  -6   6   3      196.67      199.30     16.27 o 
  -5   6   3       12.41       17.68      4.41 o 
  -4   6   3      549.41      549.72     24.41 o 
  -3   6   3      224.12      213.12      9.99 o 
  -2   6   3      409.56      429.62     15.73 o 
  -1   6   3     1632.65     1659.22     83.56 o 
   0   6   3       38.47       49.25      5.40 o 
   1   6   3      750.73      722.69     29.97 o 
   2   6   3       64.01       65.34      8.07 o 
   3   6   3      817.99      819.94     40.11 o 
   4   6   3      211.65      206.73     14.64 o 
   5   6   3     1074.13     1003.31     50.80 o 
   6   6   3      642.89      616.19     48.81 o 
   7   6   3       30.05       57.45     12.95 o 
   8   6   3      104.10      105.97     18.57 o 
   9   6   3        2.25        9.98     11.22 o 
  10   6   3       12.42       -0.48     12.27 o 
  -9   7   3       50.60       43.09     18.32 o 
  -8   7   3       16.50       22.82     18.10 o 
  -7   7   3      220.71      223.43     21.68 o 
  -6   7   3       30.49       17.74      7.43 o 
  -5   7   3      100.84       88.49      7.32 o 
  -4   7   3       53.38       51.04      6.00 o 
  -3   7   3      333.07      309.16     14.30 o 
  -2   7   3      310.23      299.99     17.56 o 
  -1   7   3      389.20      363.88     13.90 o 
   0   7   3      304.36      284.89     16.67 o 
   1   7   3      312.46      302.43     17.51 o 
   2   7   3      470.72      433.81     38.49 o 
   3   7   3        5.98       19.00      7.98 o 
   4   7   3      152.57      152.31     12.21 o 
   5   7   3       63.73       56.64      8.87 o 
   6   7   3       20.13       36.48     12.78 o 
   7   7   3       20.67       32.68     12.77 o 
   8   7   3       37.06       34.66     14.91 o 
   9   7   3       16.17       38.69     17.86 o 
  -8   8   3       44.98       53.98     15.48 o 
  -7   8   3       16.61       25.71     12.98 o 
  -6   8   3       81.82       70.48     12.63 o 
  -5   8   3      108.24      101.74     12.63 o 
  -4   8   3       39.87       46.02      9.13 o 
  -3   8   3      240.35      250.53     17.39 o 
  -2   8   3       39.26       40.41      5.34 o 
  -1   8   3       81.52       86.35      8.71 o 
   0   8   3        0.08        2.74      4.54 o 
   1   8   3        0.47        9.54      4.82 o 
   2   8   3        0.06       -0.20      5.29 o 
   3   8   3        0.40       14.40     14.61 o 
   4   8   3       12.92       24.03      6.52 o 
   5   8   3        0.76        5.03      7.18 o 
   6   8   3        4.59       10.73     12.12 o 
   7   8   3       41.44       36.35     13.56 o 
   8   8   3        1.54       18.31     19.15 o 
  -7   9   3        3.86       23.06     12.58 o 
  -6   9   3       90.48       85.96     13.95 o 
  -5   9   3        6.14        5.99      6.95 o 
  -4   9   3       31.99       34.82     10.90 o 
  -3   9   3        2.16       12.48      9.65 o 
  -2   9   3        0.27       13.54      7.05 o 
  -1   9   3       48.07       49.96      8.83 o 
   0   9   3       55.01       26.17     11.23 o 
   1   9   3        1.23        2.84      4.50 o 
   2   9   3       14.05       27.31      7.46 o 
   3   9   3        1.90        6.89      6.24 o 
   4   9   3       41.21       43.48     11.86 o 
   5   9   3       33.40       38.55     11.28 o 
   6   9   3        5.47        5.47      8.84 o 
   7   9   3       16.31       14.75     10.65 o 
  -6  10   3        1.80       19.65     13.45 o 
  -5  10   3       53.99       54.56     13.46 o 
  -4  10   3       20.45       36.19     13.72 o 
  -3  10   3       27.00        5.46      7.80 o 
  -2  10   3      171.48      187.40     20.45 o 
  -1  10   3       60.13       59.68     11.43 o 
   0  10   3       15.95       27.92      9.70 o 
   1  10   3       13.31        7.02      6.18 o 
   2  10   3        1.35        2.09      7.38 o 
   3  10   3        3.87       17.61     13.84 o 
   4  10   3        5.30       23.68     11.55 o 
   5  10   3        0.54       23.26     10.79 o 
   6  10   3       27.56       43.95     17.38 o 
  -4  11   3       21.22       22.43     12.49 o 
  -3  11   3       86.52      101.68     23.52 o 
  -2  11   3        1.09        2.37      7.79 o 
  -1  11   3       66.57       75.54     14.24 o 
   0  11   3       59.24       61.80     14.19 o 
   1  11   3        2.98       -2.18      7.73 o 
   2  11   3       31.20       47.13     17.18 o 
   3  11   3        8.51       20.86     12.55 o 
   4  11   3       16.24       35.03     14.46 o 
 -11   0   4       21.07       19.66     20.72 o 
 -10   0   4      261.18      289.75     58.94 o 
  -9   0   4       29.06       23.79     19.83 o 
  -8   0   4      854.95      971.46    144.00 o 
  -7   0   4      819.22      955.41    129.16 o 
  -6   0   4     1239.93     1351.43    203.13 o 
  -5   0   4     2503.90     2868.85    508.10 o 
  -4   0   4      147.40      120.94     12.27 o 
  -3   0   4      958.96     1034.61     39.39 o 
  -2   0   4     3145.43     3043.20    102.70 o 
  -1   0   4     9110.55     8764.27    493.96 o 
   0   0   4    13583.69    13288.79    648.06 o 
   1   0   4     4990.07     4757.14    211.55 o 
   2   0   4     8812.28     9137.56    401.00 o 
   3   0   4     1563.38     1821.22     71.16 o 
   4   0   4     3735.70     4163.27    229.59 o 
   5   0   4      201.39      201.16     15.86 o 
   6   0   4       77.70       72.88      9.49 o 
   7   0   4      536.60      415.78     95.73 o 
   8   0   4      214.57      225.48     40.59 o 
   9   0   4      358.75      259.24     63.16 o 
  10   0   4        9.40       53.56     39.03 o 
  11   0   4       41.43       38.55     19.02 o 
 -11   1   4       69.02       72.39     23.39 o 
 -10   1   4        8.22       16.50     17.22 o 
  -9   1   4       87.70       86.33     20.36 o 
  -8   1   4       46.99       41.89     13.55 o 
  -7   1   4     1308.66     1346.40    102.01 o 
  -6   1   4     1096.36     1137.66     76.02 o 
  -5   1   4      781.86      830.03     69.97 o 
  -4   1   4     5869.21     6495.36    385.87 o 
  -3   1   4      928.72     1112.50     50.65 o 
  -2   1   4     2052.14     1906.22     46.82 o 
  -1   1   4     2592.54     2596.70     85.15 o 
   0   1   4     1655.76     1527.54     34.91 o 
   1   1   4    11403.02    10580.24    305.24 o 
   2   1   4      649.67      619.23     19.68 o 
   3   1   4     7163.17     7844.86    356.98 o 
   4   1   4      409.27      459.72     16.08 o 
   5   1   4     1560.84     1651.47     67.62 o 
   6   1   4      849.36      832.20     41.76 o 
   7   1   4      296.33      296.00     18.78 o 
   8   1   4      877.25      849.08     50.79 o 
   9   1   4        5.24       10.89     12.05 o 
  10   1   4      131.53      137.40     20.80 o 
  11   1   4        3.30       -0.17      8.49 o 
 -11   2   4        2.08       -2.14     12.20 o 
 -10   2   4       69.16       90.86     19.01 o 
  -9   2   4       86.57       83.82     16.32 o 
  -8   2   4      301.20      296.57     32.65 o 
  -7   2   4      636.20      682.23     57.88 o 
  -6   2   4      724.47      761.60     38.45 o 
  -5   2   4     1577.89     1869.09     86.32 o 
  -4   2   4      819.30     1013.73     64.92 o 
  -3   2   4     4999.69     5603.56    261.92 o 
  -2   2   4      250.09      243.54      9.13 o 
  -1   2   4     1945.46     1627.40     91.95 o 
   0   2   4     2287.60     2332.72     61.97 o 
   1   2   4     2885.18     2988.48     81.87 o 
   2   2   4     3527.67     3550.58    152.99 o 
   3   2   4       55.56       62.62      5.65 o 
   4   2   4      312.46      298.56      9.28 o 
   5   2   4      532.49      478.91     19.76 o 
   6   2   4      406.16      374.34     19.17 o 
   7   2   4      382.74      346.89     24.19 o 
   8   2   4       41.55       58.79     11.71 o 
   9   2   4      132.33      135.37     17.52 o 
  10   2   4        5.28       11.66      9.01 o 
  11   2   4       24.03       16.21     15.56 o 
 -11   3   4       45.98       56.14     19.50 o 
 -10   3   4       40.19       41.31     15.82 o 
  -9   3   4       89.14      114.21     23.08 o 
  -8   3   4      194.34      200.34     24.35 o 
  -7   3   4      107.84      112.19     12.80 o 
  -6   3   4      757.64      802.72     43.91 o 
  -5   3   4       15.16       19.11      5.55 o 
  -4   3   4      294.91      290.62     14.54 o 
  -3   3   4      269.22      289.25     19.63 o 
  -2   3   4       51.16       67.15      3.97 o 
  -1   3   4      353.16      357.35     17.14 o 
   0   3   4      342.08      333.42     15.51 o 
   1   3   4      884.81      880.25     31.85 o 
   2   3   4       71.66       69.29      4.45 o 
   3   3   4     1183.60     1300.32     49.71 o 
   4   3   4       19.71       23.05      5.04 o 
   5   3   4      148.58      158.63     13.55 o 
   6   3   4       36.59       49.10      8.47 o 
   7   3   4       37.53       31.21      7.85 o 
   8   3   4      156.59      165.07     19.37 o 
   9   3   4        7.43        5.64      7.21 o 
  10   3   4       52.94       67.26     14.20 o 
  11   3   4        1.23      -10.71     22.82 o 
 -11   4   4        5.70        5.61     10.75 o 
 -10   4   4       36.66       30.15     24.73 o 
  -9   4   4       76.59      102.07     20.14 o 
  -8   4   4        0.79       11.38     14.81 o 
  -7   4   4      182.21      191.44     15.29 o 
  -6   4   4      184.90      182.71     18.29 o 
  -5   4   4       20.17       28.05      3.99 o 
  -4   4   4      153.18      131.75      7.12 o 
  -3   4   4        0.68       -2.22      2.54 o 
  -2   4   4       85.46       84.32      4.90 o 
  -1   4   4     2268.26     2539.33     81.95 o 
   0   4   4      361.07      375.92     31.46 o 
   1   4   4      503.37      538.81     22.23 o 
   2   4   4      133.20      133.41      5.27 o 
   3   4   4       20.06       18.83      5.09 o 
   4   4   4       22.80       26.78      4.07 o 
   5   4   4        3.09       17.61      5.12 o 
   6   4   4      295.48      288.59     23.09 o 
   7   4   4       27.98       34.54     10.15 o 
   8   4   4        9.52       13.31     13.30 o 
   9   4   4        9.80        6.89      8.09 o 
  10   4   4        5.01       18.68     13.69 o 
 -10   5   4       27.12       -1.94     10.63 o 
  -9   5   4       27.64       43.34     13.87 o 
  -8   5   4       67.43       76.83     14.44 o 
  -7   5   4       74.94       77.90     11.80 o 
  -6   5   4        4.69        0.68      5.68 o 
  -5   5   4      121.61      116.36     12.57 o 
  -4   5   4       66.03       64.55      5.38 o 
  -3   5   4       95.64       85.53      6.04 o 
  -2   5   4      229.32      233.84      9.99 o 
  -1   5   4       37.36       40.74      3.09 o 
   0   5   4      845.19      890.45     28.00 o 
   1   5   4      190.82      192.89     19.41 o 
   2   5   4       11.06       15.19      4.43 o 
   3   5   4      280.36      248.13     11.63 o 
   4   5   4        0.97       -0.32      3.09 o 
   5   5   4        8.11        9.48     13.19 o 
   6   5   4        1.32        7.74      6.48 o 
   7   5   4       20.54       17.25     10.23 o 
   8   5   4       16.25       17.21      9.90 o 
   9   5   4       15.81       13.14     11.67 o 
  10   5   4        2.33       16.33     11.12 o 
 -10   6   4       17.41       13.61     16.21 o 
  -9   6   4       45.10       52.67     21.28 o 
  -8   6   4      129.12      136.48     18.10 o 
  -7   6   4        0.61       -7.06      7.06 o 
  -6   6   4      254.66      258.01     17.52 o 
  -5   6   4       90.21       98.16      8.22 o 
  -4   6   4      164.68      165.39     13.97 o 
  -3   6   4      321.28      420.07     28.35 o 
  -2   6   4       14.77       17.73      4.13 o 
  -1   6   4     1343.32     1439.50     48.85 o 
   0   6   4      464.98      455.52     20.97 o 
   1   6   4      566.20      605.31     33.26 o 
   2   6   4      530.47      529.46     29.62 o 
   3   6   4        0.11       -2.95      3.12 o 
   4   6   4      167.82      146.77      9.58 o 
   5   6   4      685.63      640.76     43.42 o 
   6   6   4       73.69       63.17     13.46 o 
   7   6   4      127.28      115.76     16.44 o 
   8   6   4        0.52       -1.36      8.32 o 
   9   6   4       34.35       43.43     15.24 o 
  -9   7   4       58.28       97.01     26.85 o 
  -8   7   4        9.81       -4.84     12.15 o 
  -7   7   4      328.18      343.48     37.95 o 
  -6   7   4      380.22      326.15     20.16 o 
  -5   7   4      176.11      166.46     12.06 o 
  -4   7   4      623.25      660.83     31.95 o 
  -3   7   4      136.88      140.35      9.83 o 
  -2   7   4      327.74      341.93     15.62 o 
  -1   7   4      103.55       97.24      8.17 o 
   0   7   4      505.78      529.30     27.77 o 
   1   7   4      800.99      824.88     46.66 o 
   2   7   4       10.51       26.29      6.92 o 
   3   7   4      525.74      560.92     30.82 o 
   4   7   4      209.76      237.60     22.14 o 
   5   7   4       29.96       43.56      9.98 o 
   6   7   4       16.21       16.55      8.73 o 
   7   7   4       32.01       19.28     17.01 o 
   8   7   4       57.31       71.07     16.25 o 
   9   7   4        1.32       14.11     13.18 o 
  -8   8   4      105.06      106.93     26.61 o 
  -7   8   4       35.15       48.72     14.27 o 
  -6   8   4      240.40      240.31     22.78 o 
  -5   8   4      257.10      260.15     24.11 o 
  -4   8   4      102.78      100.84     13.01 o 
  -3   8   4      468.84      529.83     32.57 o 
  -2   8   4      159.64      151.87     12.32 o 
  -1   8   4      150.11      176.69     13.14 o 
   0   8   4      222.37      217.77     15.11 o 
   1   8   4      165.17      178.60     13.42 o 
   2   8   4      448.23      489.23     42.32 o 
   3   8   4        2.53        5.40      5.08 o 
   4   8   4      232.44      252.25     25.69 o 
   5   8   4       73.35       76.02     14.59 o 
   6   8   4       77.23      104.92     16.97 o 
   7   8   4      151.49      148.29     25.88 o 
   8   8   4        5.45       18.75     25.41 o 
  -7   9   4       76.03       82.35     21.27 o 
  -6   9   4       88.86       73.17     13.99 o 
  -5   9   4       40.25       73.45     15.98 o 
  -4   9   4      315.44      372.86     39.89 o 
  -3   9   4       50.19       54.98     12.54 o 
  -2   9   4      191.40      219.06     22.32 o 
  -1   9   4      124.41      105.67     13.32 o 
   0   9   4      367.64      334.11     21.81 o 
   1   9   4      437.32      416.50     26.79 o 
   2   9   4       38.71       67.16     12.41 o 
   3   9   4      252.42      260.09     27.27 o 
   4   9   4        6.67       10.32      7.99 o 
   5   9   4        8.41       11.29      8.74 o 
   6   9   4       16.11       26.21     16.37 o 
   7   9   4        8.96        7.10     10.91 o 
  -6  10   4       14.36       -0.33     11.21 o 
  -5  10   4       88.35       83.26     17.04 o 
  -4  10   4       11.36        3.12     10.33 o 
  -3  10   4       38.90       58.83     13.19 o 
  -2  10   4       44.25       46.77     11.21 o 
  -1  10   4        9.80        7.79      8.26 o 
   0  10   4      127.49       88.67     16.13 o 
   1  10   4        2.04       -3.64      6.22 o 
   2  10   4       70.72      111.93     44.23 o 
   3  10   4       17.26       12.43      8.91 o 
   4  10   4       94.35      111.41     18.21 o 
   5  10   4        8.02       -5.12      8.66 o 
  -4  11   4       37.34       44.66     14.93 o 
  -3  11   4       16.17       28.15     12.75 o 
  -2  11   4        3.21       11.89      8.31 o 
  -1  11   4       18.23       11.68      8.53 o 
   0  11   4        2.30       -0.66      7.37 o 
   1  11   4       24.78       20.11     10.11 o 
   2  11   4        1.83       20.11     12.31 o 
   3  11   4       19.17       21.05     15.76 o 
 -11   1   5       11.67        6.74     13.87 o 
 -10   1   5       14.77       35.80     15.81 o 
  -9   1   5      180.61      174.68     29.23 o 
  -8   1   5      518.78      583.87     59.55 o 
  -7   1   5        2.28       28.10     13.55 o 
  -6   1   5      179.35      202.45     20.37 o 
  -5   1   5      168.94      168.66     14.55 o 
  -4   1   5      277.43      294.48     18.39 o 
  -3   1   5      150.16      161.13      8.49 o 
  -2   1   5       39.94       45.82      2.69 o 
  -1   1   5       19.54       27.28      3.95 o 
   0   1   5      328.56      289.11      8.00 o 
   1   1   5      741.35      749.89     29.96 o 
   2   1   5     1620.56     1828.86     64.55 o 
   3   1   5       37.31       45.79      2.25 o 
   4   1   5     1218.97     1228.51     39.71 o 
   5   1   5        1.71        3.50      2.91 o 
   6   1   5       18.52       19.43      5.21 o 
   7   1   5       83.75       76.07      8.46 o 
   8   1   5       31.91       22.98      7.93 o 
   9   1   5       21.48       22.33     10.37 o 
  10   1   5        0.28       -9.56     15.42 o 
  11   1   5        1.16       -7.98     11.09 o 
 -11   2   5        9.88        9.82     15.06 o 
 -10   2   5       50.31       54.27     19.20 o 
  -9   2   5      274.01      316.66     45.34 o 
  -8   2   5       59.16       78.78     17.99 o 
  -7   2   5      435.65      509.54     46.72 o 
  -6   2   5      276.28      260.60     25.14 o 
  -5   2   5      520.65      545.23     39.16 o 
  -4   2   5      433.68      378.30     15.00 o 
  -3   2   5      520.61      587.16     18.29 o 
  -2   2   5     1531.87     1574.18     57.34 o 
  -1   2   5        3.24       11.39      2.62 o 
   0   2   5      277.24      267.72     10.14 o 
   1   2   5      558.97      440.86     10.26 o 
   2   2   5      458.04      493.35     18.19 o 
   3   2   5     2177.90     2422.70    101.55 o 
   4   2   5       13.84       21.53     10.06 o 
   5   2   5     1311.68     1397.42     71.40 o 
   6   2   5      697.75      633.59     37.13 o 
   7   2   5      126.16      127.95     15.59 o 
   8   2   5      178.40      150.45     17.67 o 
   9   2   5        0.69       -0.66      6.72 o 
  10   2   5       39.94       49.10     16.19 o 
  11   2   5        1.18       33.13     17.46 o 
 -11   3   5       69.08       77.35     22.19 o 
 -10   3   5      151.13      111.60     21.12 o 
  -9   3   5       29.43       32.03     13.89 o 
  -8   3   5      289.82      277.91     30.30 o 
  -7   3   5       74.71       79.84     13.29 o 
  -6   3   5      553.71      625.88     35.19 o 
  -5   3   5     1443.05     1490.67     78.64 o 
  -4   3   5      336.16      330.20     17.04 o 
  -3   3   5     3168.04     3469.13    175.47 o 
  -2   3   5     1753.85     1830.68     79.80 o 
  -1   3   5     6935.99     6580.60    259.57 o 
   0   3   5     1314.56     1261.81     37.42 o 
   1   3   5      179.49      170.63      6.16 o 
   2   3   5     3627.10     3654.40    146.79 o 
   3   3   5       45.83       56.94      4.71 o 
   4   3   5      878.21      962.23     58.93 o 
   5   3   5       83.92       67.47      9.79 o 
   6   3   5      445.41      477.61     30.27 o 
   7   3   5      334.62      295.28     24.43 o 
   8   3   5        4.44        1.80      9.10 o 
   9   3   5      214.05      200.37     24.29 o 
  10   3   5        2.17       -4.31     11.29 o 
 -11   4   5       15.83       45.19     21.90 o 
 -10   4   5       62.65       46.71     20.47 o 
  -9   4   5      314.76      321.94     44.82 o 
  -8   4   5        2.40       25.63     18.96 o 
  -7   4   5      400.22      384.69     27.33 o 
  -6   4   5      203.74      218.59     15.02 o 
  -5   4   5      762.54      809.93     59.00 o 
  -4   4   5     1967.70     2034.89    114.94 o 
  -3   4   5      179.17      170.77      9.59 o 
  -2   4   5     4742.84     5155.05    271.17 o 
  -1   4   5     3315.33     3691.37    138.57 o 
   0   4   5     1519.22     1492.87     52.13 o 
   1   4   5     2596.81     2415.18     90.34 o 
   2   4   5      302.00      271.64     12.82 o 
   3   4   5     1908.31     1970.65     85.95 o 
   4   4   5       53.01       52.94      6.24 o 
   5   4   5     1377.95     1305.64     67.92 o 
   6   4   5      193.75      198.08     17.85 o 
   7   4   5       41.66       70.59     13.59 o 
   8   4   5      198.61      233.40     25.34 o 
   9   4   5        0.37        6.73     10.00 o 
  10   4   5       42.18       32.37     14.90 o 
 -10   5   5       53.80       66.91     20.56 o 
  -9   5   5        0.24       -4.70     10.94 o 
  -8   5   5      317.75      297.48     35.48 o 
  -7   5   5      357.35      374.69     29.94 o 
  -6   5   5      167.03      161.34     11.20 o 
  -5   5   5      948.80     1089.11     66.55 o 
  -4   5   5      287.58      319.27     19.52 o 
  -3   5   5     1752.67     1686.00     66.17 o 
  -2   5   5        1.51        8.30      3.54 o 
  -1   5   5     1080.55     1036.28     51.41 o 
   0   5   5      952.97     1049.93     50.33 o 
   1   5   5      427.81      393.20     18.41 o 
   2   5   5     2522.11     2378.31     90.44 o 
   3   5   5      109.90      111.25     10.66 o 
   4   5   5     1298.98     1470.55     94.01 o 
   5   5   5      181.91      149.17     15.99 o 
   6   5   5      524.69      511.55     41.38 o 
   7   5   5       75.56       88.25     14.92 o 
   8   5   5        6.61        4.45      8.23 o 
   9   5   5      109.45      124.75     24.99 o 
  10   5   5       22.85       30.62     13.64 o 
 -10   6   5        1.36        9.51     15.73 o 
  -9   6   5       61.61       56.77     22.81 o 
  -8   6   5       46.15       54.14     13.34 o 
  -7   6   5       62.44       67.87     11.67 o 
  -6   6   5      248.54      272.19     17.51 o 
  -5   6   5       65.80       72.45      9.57 o 
  -4   6   5     1034.07     1191.93     61.55 o 
  -3   6   5        1.49        4.02      3.28 o 
  -2   6   5     2077.00     2087.56     92.89 o 
  -1   6   5      453.14      439.32     18.31 o 
   0   6   5      187.10      209.50     18.85 o 
   1   6   5      487.90      510.52     24.28 o 
   2   6   5       91.82       86.00      6.65 o 
   3   6   5      428.65      437.24     29.10 o 
   4   6   5       14.36       10.78      7.25 o 
   5   6   5      363.28      386.62     34.60 o 
   6   6   5      138.07      123.24     16.85 o 
   7   6   5       77.26       87.06     15.41 o 
   8   6   5       67.36       57.90     14.30 o 
   9   6   5        1.29        9.92      9.86 o 
  -9   7   5       26.37      -10.71     15.46 o 
  -8   7   5       22.06       33.27     19.21 o 
  -7   7   5      118.10      101.09     19.32 o 
  -6   7   5        6.56       -3.52      8.42 o 
  -5   7   5      315.39      347.51     26.60 o 
  -4   7   5        3.07       -3.88      4.67 o 
  -3   7   5      183.37      199.70     15.65 o 
  -2   7   5        5.22        6.57      6.43 o 
  -1   7   5      497.06      466.77     25.91 o 
   0   7   5      356.40      365.41     21.56 o 
   1   7   5       26.40       29.67      5.49 o 
   2   7   5      208.16      200.14     15.63 o 
   3   7   5        5.21        8.27      8.22 o 
   4   7   5       48.50       49.81     10.54 o 
   5   7   5        1.23       19.70     10.62 o 
   6   7   5       14.72       25.93     11.71 o 
   7   7   5        1.84       -2.86      8.62 o 
   8   7   5        9.09       11.83     13.03 o 
  -8   8   5       67.69       61.06     20.30 o 
  -7   8   5        0.81       26.57     15.17 o 
  -6   8   5      129.24      128.30     17.77 o 
  -5   8   5       32.45       26.80      8.68 o 
  -4   8   5       14.93       22.59      7.36 o 
  -3   8   5       52.85       56.10      7.28 o 
  -2   8   5      138.25      152.16     12.33 o 
  -1   8   5       13.60       20.89      5.45 o 
   0   8   5       53.10       60.32      7.94 o 
   1   8   5       17.11       26.16      6.62 o 
   2   8   5        0.03       -0.73      5.47 o 
   3   8   5      139.83      143.44     16.75 o 
   4   8   5       18.66       25.14      9.08 o 
   5   8   5      149.06      115.83     15.85 o 
   6   8   5        1.11       18.79     12.94 o 
   7   8   5        8.00       27.62     13.73 o 
  -7   9   5       63.39       84.35     30.51 o 
  -6   9   5       19.85       10.95     10.80 o 
  -5   9   5        4.36        2.60     11.19 o 
  -4   9   5       40.90       49.46     14.11 o 
  -3   9   5        3.26        4.65      6.45 o 
  -2   9   5       47.98       47.91     11.18 o 
  -1   9   5       66.25       89.44     10.59 o 
   0   9   5       20.29       35.21      7.77 o 
   1   9   5        4.41       14.23      8.35 o 
   2   9   5        1.19       -7.16      7.16 o 
   3   9   5        0.01        4.74      8.59 o 
   4   9   5        1.28        9.24      7.82 o 
   5   9   5        9.55       14.16      9.02 o 
   6   9   5       10.78        5.38      8.44 o 
  -5  10   5       41.92       76.64     19.46 o 
  -4  10   5        1.10       14.75     10.87 o 
  -3  10   5       69.84       62.71     14.06 o 
  -2  10   5       37.47       43.13     11.84 o 
  -1  10   5        0.03        0.31      6.92 o 
   0  10   5       39.97       52.61     10.55 o 
   1  10   5       10.51       25.06     12.12 o 
   2  10   5        6.76       10.83      9.11 o 
   3  10   5       17.40       20.21     17.72 o 
   4  10   5        0.52        8.74      9.12 o 
   5  10   5       16.37       13.47      9.71 o 
  -3  11   5       38.83       28.52     11.73 o 
  -2  11   5        1.31        5.99      8.32 o 
  -1  11   5       27.97       30.78     15.49 o 
   0  11   5        2.91       24.06     16.77 o 
   1  11   5        7.59       22.63     12.96 o 
   2  11   5       31.47       31.21     12.64 o 
 -11   0   6       23.27       40.79     29.01 o 
 -10   0   6      229.61      197.37     48.87 o 
  -9   0   6      135.64      120.11     53.37 o 
  -8   0   6      323.76      342.93     53.67 o 
  -7   0   6       48.42       76.18     23.43 o 
  -6   0   6     1251.85     1338.87    244.24 o 
  -5   0   6      544.47      474.92     42.20 o 
  -4   0   6     3923.54     4213.99    345.09 o 
  -3   0   6     6203.86     6126.87    286.58 o 
  -2   0   6      628.59      592.12     25.09 o 
  -1   0   6     3743.00     3517.19    168.09 o 
   0   0   6       39.95       45.43      4.54 o 
   1   0   6     3162.29     3402.43    149.89 o 
   2   0   6     1556.41     1552.82     61.32 o 
   3   0   6      166.71      172.79     18.10 o 
   4   0   6     2848.04     2976.08    154.00 o 
   5   0   6      342.01      280.87     26.43 o 
   6   0   6     1152.24     1226.42     87.31 o 
   7   0   6       47.66       56.54     10.98 o 
   8   0   6      177.71      184.86     37.13 o 
   9   0   6       97.17       95.00     28.58 o 
  10   0   6        0.88       17.05     16.46 o 
 -11   1   6       72.19       45.06     22.51 o 
 -10   1   6       20.72       30.81     14.28 o 
  -9   1   6      157.77      138.91     26.85 o 
  -8   1   6       48.54       44.34     14.15 o 
  -7   1   6      668.56      726.39     61.75 o 
  -6   1   6      254.80      278.45     27.50 o 
  -5   1   6      808.18      863.72     56.01 o 
  -4   1   6     3633.83     3698.05    134.96 o 
  -3   1   6        9.13       13.30      1.76 o 
  -2   1   6     6401.85     6341.53    246.70 o 
  -1   1   6      183.85      196.04      7.32 o 
   0   1   6     3477.75     3489.14    113.29 o 
   1   1   6     1794.55     1697.90     60.02 o 
   2   1   6      434.01      393.44     23.70 o 
   3   1   6     2559.70     2771.82    118.10 o 
   4   1   6       15.78       26.94      7.67 o 
   5   1   6     1362.16     1472.30     76.44 o 
   6   1   6       58.38       63.38      8.85 o 
   7   1   6      303.16      325.46     26.12 o 
   8   1   6      174.52      140.63     15.79 o 
   9   1   6        4.34        4.80      9.00 o 
  10   1   6       90.98      107.07     22.44 o 
 -11   2   6       38.94       41.84     18.70 o 
 -10   2   6      163.48      170.48     30.61 o 
  -9   2   6       18.90       28.15     14.39 o 
  -8   2   6      398.41      375.89     38.16 o 
  -7   2   6       47.84       73.06     12.85 o 
  -6   2   6      413.67      396.28     34.65 o 
  -5   2   6      511.25      498.69     19.35 o 
  -4   2   6       13.73       14.98      4.82 o 
  -3   2   6     1941.11     2181.73    129.59 o 
  -2   2   6      128.31      148.80     17.34 o 
  -1   2   6     4221.55     4583.85    177.91 o 
   0   2   6       46.37       39.04      3.01 o 
   1   2   6     2385.20     2491.93     72.89 o 
   2   2   6      904.64      974.52     39.38 o 
   3   2   6      448.13      536.00     24.72 o 
   4   2   6     1193.79     1231.76     80.16 o 
   5   2   6      380.89      362.81     20.39 o 
   6   2   6       20.04       39.32      7.06 o 
   7   2   6       22.97       37.04      8.87 o 
   8   2   6       84.25       86.93     14.10 o 
   9   2   6       35.76       46.97     16.76 o 
  10   2   6        0.22       11.81     11.22 o 
 -11   3   6       10.67       11.70     14.08 o 
 -10   3   6        4.25       -4.73     16.52 o 
  -9   3   6       11.66       11.33     10.91 o 
  -8   3   6        4.32        9.73     17.54 o 
  -7   3   6      106.05      118.52     17.88 o 
  -6   3   6      184.89      176.28     19.24 o 
  -5   3   6       31.47       26.42      4.16 o 
  -4   3   6      850.54      838.22     40.69 o 
  -3   3   6       24.39       43.38      6.65 o 
  -2   3   6       97.83       93.95      9.30 o 
  -1   3   6       77.31       62.74      6.65 o 
   0   3   6       10.37       12.79      3.95 o 
   1   3   6      206.35      180.71      6.40 o 
   2   3   6      150.36      138.00      9.84 o 
   3   3   6     1273.65     1540.18     86.39 o 
   4   3   6        0.31        6.49     10.74 o 
   5   3   6     1694.15     1710.39     90.29 o 
   6   3   6       12.57       17.08      6.25 o 
   7   3   6      295.01      247.24     22.39 o 
   8   3   6       25.72       21.22      9.84 o 
   9   3   6        4.91        2.23      7.18 o 
  10   3   6        0.60       -0.77     12.25 o 
 -10   4   6       21.10        9.56     13.56 o 
  -9   4   6        9.48        8.39     11.44 o 
  -8   4   6       22.44       13.36     13.74 o 
  -7   4   6       33.63       42.91     13.96 o 
  -6   4   6        0.75        4.64      3.94 o 
  -5   4   6      157.75      143.09      9.33 o 
  -4   4   6       16.15       29.93      5.75 o 
  -3   4   6      187.09      190.17     11.51 o 
  -2   4   6       95.44       97.20      6.34 o 
  -1   4   6       23.55       21.34      3.16 o 
   0   4   6       34.70       31.05      2.90 o 
   1   4   6       34.73       38.96      5.14 o 
   2   4   6       56.32       51.94      5.01 o 
   3   4   6      130.39      129.70      9.01 o 
   4   4   6        6.00       13.62      7.38 o 
   5   4   6       24.61       25.47      8.77 o 
   6   4   6       54.94       58.93      9.83 o 
   7   4   6        3.98        2.17      7.77 o 
   8   4   6        2.88       26.16     14.02 o 
   9   4   6        4.12        1.98      8.72 o 
  10   4   6       12.27       14.18     17.74 o 
 -10   5   6       16.53       30.13     15.49 o 
  -9   5   6        1.38        8.34     12.10 o 
  -8   5   6       59.40       51.79     18.96 o 
  -7   5   6      103.58      101.36     18.01 o 
  -6   5   6       21.51       24.97      6.20 o 
  -5   5   6      203.31      217.80     13.13 o 
  -4   5   6        7.04       15.04      7.51 o 
  -3   5   6      597.48      682.10     33.26 o 
  -2   5   6       35.96       32.63      5.12 o 
  -1   5   6      284.51      253.98     11.87 o 
   0   5   6      107.94       98.89      5.53 o 
   1   5   6       10.49       10.43      2.69 o 
   2   5   6       11.03       12.90      4.58 o 
   3   5   6       93.32       83.66      9.17 o 
   4   5   6       68.29       57.85      9.18 o 
   5   5   6       75.86       69.95     10.90 o 
   6   5   6        5.78       -2.88      7.35 o 
   7   5   6        0.08       -1.62      8.40 o 
   8   5   6       11.17       40.69     18.51 o 
   9   5   6        2.46       -3.43     11.23 o 
  -9   6   6       65.00       60.47     25.96 o 
  -8   6   6       48.51       36.87     13.83 o 
  -7   6   6      193.13      196.22     31.61 o 
  -6   6   6      495.36      500.32     35.26 o 
  -5   6   6        4.43       34.69     10.02 o 
  -4   6   6      259.47      316.48     18.99 o 
  -3   6   6      605.46      626.62     29.63 o 
  -2   6   6      286.59      273.30     16.19 o 
  -1   6   6      105.90      104.74      7.24 o 
   0   6   6       46.50       48.93      6.40 o 
   1   6   6      210.18      207.18     13.01 o 
   2   6   6      151.03      153.03     13.70 o 
   3   6   6       30.28       44.45      8.12 o 
   4   6   6      326.89      378.57     31.99 o 
   5   6   6       17.76       18.63      7.82 o 
   6   6   6      131.75      141.06     17.95 o 
   7   6   6       53.40       35.87     12.16 o 
   8   6   6        6.12       -4.50     10.58 o 
   9   6   6        3.93        6.29     10.78 o 
  -9   7   6       28.31       14.43     16.97 o 
  -8   7   6       53.05       44.36     19.55 o 
  -7   7   6      168.71      161.65     24.03 o 
  -6   7   6        5.45        6.68      5.21 o 
  -5   7   6      198.74      219.20     16.25 o 
  -4   7   6      153.51      158.78     13.33 o 
  -3   7   6       26.92       28.45      8.11 o 
  -2   7   6      282.31      279.22     14.80 o 
  -1   7   6       51.42       53.57      8.71 o 
   0   7   6      527.41      526.58     34.59 o 
   1   7   6       93.10      108.66     10.50 o 
   2   7   6      233.80      216.77     18.42 o 
   3   7   6      507.50      500.25     37.78 o 
   4   7   6       12.93       34.92      9.24 o 
   5   7   6      187.40      195.33     25.78 o 
   6   7   6       40.48       43.32     13.73 o 
   7   7   6       18.64       22.37     12.29 o 
   8   7   6       33.47       47.98     15.06 o 
  -8   8   6       84.53      104.61     33.48 o 
  -7   8   6        2.67       -3.30     15.81 o 
  -6   8   6      169.54      171.28     23.71 o 
  -5   8   6       66.21       79.70     12.42 o 
  -4   8   6       74.33       94.93     10.06 o 
  -3   8   6      393.43      391.35     28.84 o 
  -2   8   6       13.68       11.91      5.84 o 
  -1   8   6      265.60      274.93     21.20 o 
   0   8   6       15.62        2.32      6.98 o 
   1   8   6      294.63      263.67     19.74 o 
   2   8   6      114.00      109.45     13.48 o 
   3   8   6       73.22       79.10     13.59 o 
   4   8   6      459.77      476.31     43.39 o 
   5   8   6      122.08      105.79     19.75 o 
   6   8   6       37.95       45.47     14.03 o 
   7   8   6        5.95       -1.91     13.22 o 
  -6   9   6       38.78       74.08     19.86 o 
  -5   9   6       87.71      104.26     20.88 o 
  -4   9   6      227.92      233.09     25.87 o 
  -3   9   6       17.70       27.09     10.25 o 
  -2   9   6      232.38      205.17     26.67 o 
  -1   9   6        1.54       10.10      7.32 o 
   0   9   6      171.93      150.57     16.58 o 
   1   9   6       85.15       81.13     11.95 o 
   2   9   6        7.85        8.70      8.15 o 
   3   9   6       92.81       91.77     14.35 o 
   4   9   6       13.80       17.62      9.20 o 
   5   9   6       26.65       27.11     11.44 o 
   6   9   6        0.26       -4.90     11.81 o 
  -5  10   6       25.15       20.13     15.33 o 
  -4  10   6       28.94       29.63     11.85 o 
  -3  10   6      168.89      168.16     22.01 o 
  -2  10   6        5.93        8.57      8.58 o 
  -1  10   6       78.82       65.60     15.04 o 
   0  10   6        3.89        4.01      7.66 o 
   1  10   6       28.32       18.77     10.81 o 
   2  10   6       42.75       50.92     14.80 o 
   3  10   6        1.43       16.22     10.06 o 
   4  10   6       32.24       43.94     14.21 o 
  -2  11   6       36.74       45.01     15.62 o 
  -1  11   6        3.42       18.92     15.32 o 
   0  11   6       28.75       34.13     11.86 o 
   1  11   6        8.93       29.69     12.25 o 
 -11   1   7       23.01       13.31     14.84 o 
 -10   1   7        3.73       39.13     16.59 o 
  -9   1   7       25.11       51.03     14.85 o 
  -8   1   7       37.83       52.43     13.64 o 
  -7   1   7        8.16        9.85      8.85 o 
  -6   1   7      156.98      124.46     15.68 o 
  -5   1   7      222.73      252.35     21.42 o 
  -4   1   7        3.08        7.70      3.24 o 
  -3   1   7      378.23      355.65     11.51 o 
  -2   1   7      286.39      309.45     13.88 o 
  -1   1   7     1368.37     1474.34     51.26 o 
   0   1   7      344.19      368.53     14.26 o 
   1   1   7      263.03      212.23     16.41 o 
   2   1   7       18.68       21.72      2.08 o 
   3   1   7       61.64       61.58      5.48 o 
   4   1   7        3.35       16.85      7.99 o 
   5   1   7        1.90       13.14      4.27 o 
   6   1   7       94.50       85.09      9.78 o 
   7   1   7        3.52        1.36     11.28 o 
   8   1   7       15.96       21.45     10.87 o 
   9   1   7       30.96       17.45     11.11 o 
  10   1   7        1.78       -6.95     10.78 o 
 -11   2   7        2.76       18.33     14.27 o 
 -10   2   7       15.91        9.01     10.83 o 
  -9   2   7        7.51       43.28     14.42 o 
  -8   2   7       41.15       53.92     15.53 o 
  -7   2   7      236.61      265.26     31.04 o 
  -6   2   7        0.05       13.24      9.75 o 
  -5   2   7      846.61      780.40     51.00 o 
  -4   2   7      303.52      338.80     12.98 o 
  -3   2   7      214.87      231.92     10.81 o 
  -2   2   7     1600.58     1726.61     75.97 o 
  -1   2   7       69.02       70.84      4.86 o 
   0   2   7     2254.46     2282.58     81.48 o 
   1   2   7      141.06      142.82     12.22 o 
   2   2   7      880.93      918.21     40.29 o 
   3   2   7      660.25      671.41     31.55 o 
   4   2   7      127.85      136.36     10.58 o 
   5   2   7      722.08      690.52     38.31 o 
   6   2   7       36.79       46.27     12.93 o 
   7   2   7      247.92      328.83     43.28 o 
   8   2   7       63.50       62.38     13.26 o 
   9   2   7        3.45       10.61     10.78 o 
  10   2   7        2.99       11.48     12.10 o 
 -10   3   7        2.39       33.55     19.69 o 
  -9   3   7      231.08      281.54     40.98 o 
  -8   3   7      500.89      466.42     51.67 o 
  -7   3   7        0.26       -5.58      9.21 o 
  -6   3   7      722.03      696.88     53.49 o 
  -5   3   7      154.98      166.06      9.96 o 
  -4   3   7      615.20      667.47     30.70 o 
  -3   3   7      720.49      728.48     34.00 o 
  -2   3   7       39.17       37.26      4.33 o 
  -1   3   7     2063.89     2159.01     81.96 o 
   0   3   7      292.46      289.35     11.38 o 
   1   3   7     1904.83     1796.42    103.92 o 
   2   3   7     1216.21     1309.14     89.75 o 
   3   3   7      276.34      320.79     18.91 o 
   4   3   7      507.73      501.23     26.89 o 
   5   3   7      166.07      155.15     13.59 o 
   6   3   7      431.18      429.56     30.57 o 
   7   3   7      131.49       89.45     11.69 o 
   8   3   7       31.11       51.65     13.15 o 
   9   3   7       61.97       66.91     15.77 o 
  10   3   7        3.51       -2.16     13.94 o 
 -10   4   7       59.48       50.67     17.56 o 
  -9   4   7      208.89      206.48     32.01 o 
  -8   4   7        8.81       49.98     19.37 o 
  -7   4   7      662.29      697.32     65.65 o 
  -6   4   7       24.14       39.06     10.62 o 
  -5   4   7      611.35      653.92     40.61 o 
  -4   4   7      515.50      543.13     30.07 o 
  -3   4   7      184.30      174.57      9.53 o 
  -2   4   7     1958.60     2064.72     84.38 o 
  -1   4   7       14.22       18.70      7.35 o 
   0   4   7     2159.58     2228.60     90.15 o 
   1   4   7      278.58      258.04     11.52 o 
   2   4   7      975.90      973.60     43.57 o 
   3   4   7      324.35      348.07     20.64 o 
   4   4   7       11.32       11.82      6.98 o 
   5   4   7      413.38      469.41     29.80 o 
   6   4   7      104.93       61.27     12.81 o 
   7   4   7      310.23      305.41     31.02 o 
   8   4   7       61.55       44.97     13.46 o 
   9   4   7       41.87       80.07     24.55 o 
  -9   5   7        6.82       -7.70     10.24 o 
  -8   5   7      274.58      291.76     42.82 o 
  -7   5   7       72.00       77.27     16.06 o 
  -6   5   7      343.94      423.69     31.38 o 
  -5   5   7      237.17      222.08     16.46 o 
  -4   5   7      247.78      223.64     13.27 o 
  -3   5   7       95.39      113.79      9.88 o 
  -2   5   7     1500.50     1437.43     59.78 o 
  -1   5   7     2594.22     2666.73    122.75 o 
   0   5   7       93.35       81.43      5.74 o 
   1   5   7      928.53      866.77     34.18 o 
   2   5   7      743.51      668.68     28.89 o 
   3   5   7        5.51        7.19      3.24 o 
   4   5   7      368.20      352.47     29.17 o 
   5   5   7       67.23       76.67     15.46 o 
   6   5   7      263.54      269.28     26.42 o 
   7   5   7       71.27       75.94     15.91 o 
   8   5   7       73.94       72.33     15.40 o 
   9   5   7       43.94       27.70     15.09 o 
  -9   6   7      146.26      211.15     51.28 o 
  -8   6   7        2.91       36.53     16.68 o 
  -7   6   7      233.89      232.24     28.89 o 
  -6   6   7       75.70       87.77     13.79 o 
  -5   6   7      170.92      166.39     13.20 o 
  -4   6   7      226.47      194.37     21.18 o 
  -3   6   7        0.52        6.54      4.55 o 
  -2   6   7      545.72      548.86     28.93 o 
  -1   6   7      164.66      151.14     13.32 o 
   0   6   7      663.46      663.12     28.18 o 
   1   6   7      208.26      199.04     17.92 o 
   2   6   7      133.08      112.40     12.19 o 
   3   6   7      275.67      233.07     21.21 o 
   4   6   7       26.27       42.77      9.05 o 
   5   6   7      168.76      179.90     20.06 o 
   6   6   7        4.62       -2.14     13.59 o 
   7   6   7       81.81      102.64     19.88 o 
   8   6   7       13.55        4.70      8.46 o 
  -8   7   7      124.10      145.13     36.02 o 
  -7   7   7       56.49       52.81     11.38 o 
  -6   7   7       50.27       37.67      9.07 o 
  -5   7   7      130.22      124.38     13.83 o 
  -4   7   7        1.13        4.80      4.83 o 
  -3   7   7      237.78      226.44     23.02 o 
  -2   7   7      127.67      116.07      9.04 o 
  -1   7   7      115.88      133.58     12.22 o 
   0   7   7       68.71       61.54      9.04 o 
   1   7   7      142.13      139.01     15.57 o 
   2   7   7       67.17       72.74     11.13 o 
   3   7   7       20.47       26.20      8.64 o 
   4   7   7        2.38        8.86      8.28 o 
   5   7   7       15.58       27.90      9.54 o 
   6   7   7       39.76       58.52     25.47 o 
   7   7   7        1.15       -6.27      9.68 o 
  -7   8   7        0.37        4.16     11.66 o 
  -6   8   7       50.59       70.03     15.22 o 
  -5   8   7        2.85       -1.56      6.80 o 
  -4   8   7      165.76      159.87     23.70 o 
  -3   8   7       20.93       31.28      7.56 o 
  -2   8   7      130.62      120.36     16.21 o 
  -1   8   7       50.12       71.53     10.29 o 
   0   8   7        0.29       17.83      7.06 o 
   1   8   7        2.33       -8.18      8.18 o 
   2   8   7        8.74       12.62      7.26 o 
   3   8   7        0.33       11.61     10.40 o 
   4   8   7        8.87        5.47      8.17 o 
   5   8   7       51.27       59.10     16.39 o 
   6   8   7        0.18       10.63     12.28 o 
  -6   9   7        5.46       -0.81     28.54 o 
  -5   9   7       30.76       32.15     19.87 o 
  -4   9   7       61.42       85.41     18.24 o 
  -3   9   7        1.69       -7.57      8.98 o 
  -2   9   7       59.60       60.28     11.02 o 
  -1   9   7        1.00       -6.66      6.66 o 
   0   9   7       13.02       18.33      8.73 o 
   1   9   7        6.98        8.52      7.24 o 
   2   9   7        9.13       20.80      9.93 o 
   3   9   7        0.45        9.18      8.00 o 
   4   9   7        1.58       16.43      9.39 o 
   5   9   7        0.74       -3.43     10.75 o 
  -4  10   7        1.91       -2.12      9.50 o 
  -3  10   7       79.71       90.66     18.42 o 
  -2  10   7       16.85       11.52     14.26 o 
  -1  10   7       37.33       49.55     18.18 o 
   0  10   7       48.05       40.91     13.28 o 
   1  10   7        0.01       19.08     10.52 o 
   2  10   7       10.19        0.43     10.04 o 
   3  10   7        7.63       13.79     11.39 o 
 -10   0   8       28.00        2.28     19.28 o 
  -9   0   8      117.49       72.56     26.28 o 
  -8   0   8      275.32      247.91     48.02 o 
  -7   0   8       10.37       -2.71     10.49 o 
  -6   0   8      848.16      847.58     94.36 o 
  -5   0   8       29.39       46.36     13.54 o 
  -4   0   8      909.74      812.75     68.31 o 
  -3   0   8     1034.03      934.54     46.89 o 
  -2   0   8      241.14      207.29     12.64 o 
  -1   0   8     1826.48     1866.66    126.16 o 
   0   0   8       88.61      108.62      9.56 o 
   1   0   8     3567.52     3686.35    203.28 o 
   2   0   8      852.29      776.88     35.09 o 
   3   0   8     1515.38     1267.36    115.10 o 
   4   0   8     1622.34     1723.32    163.50 o 
   5   0   8      406.76      335.68     41.06 o 
   6   0   8      199.85      235.69     41.43 o 
   7   0   8       90.61       71.49     20.31 o 
   8   0   8      100.58       91.08     24.22 o 
   9   0   8       26.94        5.47     14.73 o 
  10   0   8       20.94       30.14     22.25 o 
 -10   1   8       76.49       53.12     17.86 o 
  -9   1   8      131.84      144.62     27.49 o 
  -8   1   8       31.48       39.18     12.55 o 
  -7   1   8      455.50      450.37     43.37 o 
  -6   1   8       45.97       56.97     11.81 o 
  -5   1   8      842.90      860.24     59.02 o 
  -4   1   8      503.64      478.39     20.21 o 
  -3   1   8      669.44      607.40     22.57 o 
  -2   1   8     1387.29     1398.67     60.49 o 
  -1   1   8      118.62      132.27      7.31 o 
   0   1   8     1363.55     1386.49     55.75 o 
   1   1   8      633.02      586.15     30.72 o 
   2   1   8     1435.22     1525.57     50.10 o 
   3   1   8      772.31      803.80     37.56 o 
   4   1   8      870.85      952.14     48.62 o 
   5   1   8      916.67      841.86     44.80 o 
   6   1   8        0.23       21.22      8.45 o 
   7   1   8      166.55      154.37     22.76 o 
   8   1   8       79.59       56.60     15.07 o 
   9   1   8       31.30       31.62     13.62 o 
 -10   2   8      114.53       87.09     24.59 o 
  -9   2   8        4.41      -10.29     10.29 o 
  -8   2   8      138.24      134.44     23.31 o 
  -7   2   8        0.51       13.88      8.65 o 
  -6   2   8      469.58      429.56     37.09 o 
  -5   2   8       35.69       36.43      9.38 o 
  -4   2   8     1162.61     1168.17     51.47 o 
  -3   2   8      566.41      565.77     22.71 o 
  -2   2   8       45.20       55.61     11.00 o 
  -1   2   8      569.49      585.40     35.53 o 
   0   2   8       76.18       74.11      5.27 o 
   1   2   8      839.18      786.67     65.24 o 
   2   2   8      389.99      401.40     22.62 o 
   3   2   8      101.96      102.70      8.75 o 
   4   2   8      428.43      425.46     24.94 o 
   5   2   8       17.06       25.66     13.28 o 
   6   2   8      132.68      131.39     19.13 o 
   7   2   8        6.11        3.18      7.58 o 
   8   2   8       71.41       64.73     14.74 o 
   9   2   8       13.49        0.15      9.63 o 
 -10   3   8        2.53        7.49     13.48 o 
  -9   3   8        2.88       22.61     13.12 o 
  -8   3   8       19.98       27.05     13.16 o 
  -7   3   8       30.58       43.23     12.82 o 
  -6   3   8       36.99       40.58     14.49 o 
  -5   3   8      300.68      313.23     26.03 o 
  -4   3   8      449.23      514.14     30.45 o 
  -3   3   8      174.11      202.91     17.98 o 
  -2   3   8     1388.35     1277.73     75.86 o 
  -1   3   8       22.75       29.45      5.38 o 
   0   3   8      534.72      550.15     21.04 o 
   1   3   8      182.74      184.20     13.89 o 
   2   3   8      225.14      211.28     15.19 o 
   3   3   8       17.29       21.87      5.29 o 
   4   3   8      150.72      146.07     12.91 o 
   5   3   8       47.98       61.05      8.40 o 
   6   3   8        2.03        4.19      5.82 o 
   7   3   8       52.15       47.78      9.83 o 
   8   3   8       17.97       22.24     12.60 o 
   9   3   8        0.87        3.72     19.21 o 
 -10   4   8       19.64       15.21     15.85 o 
  -9   4   8        4.13        4.47     13.41 o 
  -8   4   8       60.91       86.39     19.44 o 
  -7   4   8      109.61      120.65     26.76 o 
  -6   4   8        1.58       14.06     18.37 o 
  -5   4   8      115.46      111.26     10.34 o 
  -4   4   8       51.82       41.01      4.97 o 
  -3   4   8       65.60       65.05      7.59 o 
  -2   4   8       39.65       37.49      5.10 o 
  -1   4   8       48.96       47.33      5.22 o 
   0   4   8       11.53       28.98      4.50 o 
   1   4   8       10.70       18.34      6.00 o 
   2   4   8       14.73       23.90      6.98 o 
   3   4   8       36.56       56.71      7.00 o 
   4   4   8       27.78       36.90      5.91 o 
   5   4   8        6.64       20.77     10.71 o 
   6   4   8       35.27       29.36     12.79 o 
   7   4   8        1.26       15.85      8.09 o 
   8   4   8        0.49       13.48     12.12 o 
   9   4   8        9.87       22.52     15.22 o 
  -9   5   8        1.16        1.87     10.64 o 
  -8   5   8       51.58       85.29     18.59 o 
  -7   5   8        2.28        4.34     12.90 o 
  -6   5   8       66.72       89.73     17.15 o 
  -5   5   8       53.90       48.92      7.87 o 
  -4   5   8       25.87       25.59      7.51 o 
  -3   5   8      231.05      187.44     12.17 o 
  -2   5   8       45.38       61.11      6.98 o 
  -1   5   8      214.43      228.82     13.64 o 
   0   5   8       68.48       74.42      6.09 o 
   1   5   8        0.43        1.21      3.86 o 
   2   5   8       42.94       38.09      5.94 o 
   3   5   8        5.41        8.05      6.05 o 
   4   5   8        4.19        7.41      8.24 o 
   5   5   8        1.98       -4.29      7.87 o 
   6   5   8       33.86       25.30      8.28 o 
   7   5   8        0.37        4.02     10.04 o 
   8   5   8        6.97        4.03      9.02 o 
  -8   6   8       11.68        5.74     15.15 o 
  -7   6   8       58.24       72.96     17.64 o 
  -6   6   8      117.81      115.49     16.34 o 
  -5   6   8        6.07        6.90      5.86 o 
  -4   6   8      251.20      240.50     17.94 o 
  -3   6   8      206.94      217.89     14.66 o 
  -2   6   8        6.48        8.34      4.03 o 
  -1   6   8      173.37      195.80     13.23 o 
   0   6   8        7.32       17.10      6.45 o 
   1   6   8      225.15      244.98     20.80 o 
   2   6   8       22.18       22.56      8.14 o 
   3   6   8      279.29      286.93     27.09 o 
   4   6   8       45.57       39.92     10.94 o 
   5   6   8        0.51       -4.90      9.30 o 
   6   6   8       14.47       12.32      8.51 o 
   7   6   8        1.26       -6.46      9.64 o 
   8   6   8       12.04       11.57     13.63 o 
  -8   7   8       29.34       60.40     23.44 o 
  -7   7   8       50.58       53.62     14.03 o 
  -6   7   8        9.46        1.56      8.88 o 
  -5   7   8      345.46      358.13     28.93 o 
  -4   7   8       17.95       25.14      6.33 o 
  -3   7   8      706.76      649.91     39.40 o 
  -2   7   8      250.45      229.32     15.45 o 
  -1   7   8       43.94       54.32      9.57 o 
   0   7   8      187.83      208.89     19.03 o 
   1   7   8       24.22       28.43      9.06 o 
   2   7   8       48.68       73.07     12.01 o 
   3   7   8       82.85      104.87     16.36 o 
   4   7   8       31.34       43.72     12.74 o 
   5   7   8      115.65      110.54     18.14 o 
   6   7   8        4.16       27.00     11.95 o 
   7   7   8       10.22       21.88     11.97 o 
  -7   8   8       20.32        3.23     16.82 o 
  -6   8   8      137.29      104.66     26.58 o 
  -5   8   8        0.33       -7.07     10.22 o 
  -4   8   8      311.83      313.80     27.59 o 
  -3   8   8      288.98      270.98     24.31 o 
  -2   8   8        7.09        5.81      5.78 o 
  -1   8   8      183.42      206.91     20.89 o 
   0   8   8        2.81        5.07      6.24 o 
   1   8   8      145.70      150.44     18.29 o 
   2   8   8       38.49       46.31     11.63 o 
   3   8   8       83.92       76.31     14.01 o 
   4   8   8       59.46       68.35     15.43 o 
   5   8   8        1.67        0.82      8.95 o 
   6   8   8       37.25       28.52     13.72 o 
  -5   9   8       41.89       21.28     16.03 o 
  -4   9   8       26.23       33.47     13.59 o 
  -3   9   8       15.07       12.13      9.16 o 
  -2   9   8       66.51       77.80     12.45 o 
  -1   9   8        0.23        1.94      6.48 o 
   0   9   8       74.85       94.77     13.87 o 
   1   9   8       16.98       35.26      9.66 o 
   2   9   8       91.80       94.73     14.87 o 
   3   9   8       18.10       16.45      9.99 o 
   4   9   8       34.01       30.88     11.91 o 
  -3  10   8       41.63       36.10     15.12 o 
  -2  10   8        0.09        6.79      9.07 o 
  -1  10   8       18.59       26.35     11.79 o 
   0  10   8        0.73       25.25     14.85 o 
   1  10   8       45.01       41.52     15.20 o 
   2  10   8       17.14        1.43      9.53 o 
 -10   1   9        6.40       17.51     14.34 o 
  -9   1   9       22.25       17.00     13.82 o 
  -8   1   9       41.23       65.82     17.47 o 
  -7   1   9        8.99       -6.61      9.41 o 
  -6   1   9       50.99       72.57     12.97 o 
  -5   1   9       78.51       66.14     10.80 o 
  -4   1   9      213.95      197.98     16.75 o 
  -3   1   9        7.48        9.30      3.91 o 
  -2   1   9       19.62       20.55      5.08 o 
  -1   1   9       45.57       48.81      6.70 o 
   0   1   9        7.57        5.69      3.22 o 
   1   1   9      128.66      127.37      8.71 o 
   2   1   9      174.63      158.59     11.06 o 
   3   1   9      124.63      117.46      9.07 o 
   4   1   9        2.79        2.53      4.03 o 
   5   1   9      143.03      125.06     17.31 o 
   6   1   9       19.14       31.73     10.27 o 
   7   1   9        2.03        6.46      9.09 o 
   8   1   9        8.82       11.46     10.33 o 
   9   1   9       13.10       13.51     11.69 o 
 -10   2   9       13.51       15.50     20.85 o 
  -9   2   9        1.54       10.03     10.29 o 
  -8   2   9       71.91       55.57     15.74 o 
  -7   2   9      106.43      109.86     16.66 o 
  -6   2   9       58.09       72.13     13.35 o 
  -5   2   9      592.75      617.24     47.02 o 
  -4   2   9       94.68       89.27      7.21 o 
  -3   2   9      811.95      835.89     35.17 o 
  -2   2   9      407.92      392.22     20.63 o 
  -1   2   9      497.46      461.34     20.49 o 
   0   2   9      844.02      864.41     35.65 o 
   1   2   9        3.52       10.43      7.42 o 
   2   2   9      209.71      230.08     14.83 o 
   3   2   9      244.40      222.75     15.91 o 
   4   2   9       28.55       29.75      6.45 o 
   5   2   9      116.19      107.05     19.31 o 
   6   2   9        0.73        5.74      8.07 o 
   7   2   9       95.82       81.12     16.54 o 
   8   2   9        6.56        8.95     10.68 o 
   9   2   9       25.48       16.36     30.82 o 
  -9   3   9       88.87       59.91     16.59 o 
  -8   3   9      110.99      102.16     19.98 o 
  -7   3   9       26.74       33.55     13.09 o 
  -6   3   9      346.60      345.94     34.47 o 
  -5   3   9       83.14       80.32     12.87 o 
  -4   3   9      387.23      400.83     22.16 o 
  -3   3   9       35.34       29.93      8.15 o 
  -2   3   9     1543.53     1613.30     87.98 o 
  -1   3   9      910.47      954.95     42.90 o 
   0   3   9       23.31       18.68      6.02 o 
   1   3   9      644.78      698.06     44.43 o 
   2   3   9      167.69      178.13     13.39 o 
   3   3   9      155.28      154.76     12.73 o 
   4   3   9      366.11      339.64     23.65 o 
   5   3   9       12.56       20.56     12.72 o 
   6   3   9      121.73      110.83     20.24 o 
   7   3   9        1.35       15.63     10.14 o 
   8   3   9       45.35       41.57     17.97 o 
   9   3   9       36.51       23.40     17.05 o 
  -9   4   9       21.66       51.86     15.65 o 
  -8   4   9      111.19       95.12     18.59 o 
  -7   4   9      275.48      286.75     35.12 o 
  -6   4   9        6.54        7.86     14.54 o 
  -5   4   9      556.19      571.48     48.03 o 
  -4   4   9      235.47      213.36     14.10 o 
  -3   4   9       65.15       80.87     12.94 o 
  -2   4   9      364.59      379.34     20.58 o 
  -1   4   9      118.51      103.04      8.10 o 
   0   4   9      865.46      893.16     37.08 o 
   1   4   9       10.72       28.13      7.52 o 
   2   4   9      907.74      853.80     84.54 o 
   3   4   9      442.07      441.26     32.92 o 
   4   4   9      324.98      346.61     29.38 o 
   5   4   9      190.39      177.92     21.35 o 
   6   4   9       47.87       58.07     12.24 o 
   7   4   9      135.99      145.08     28.24 o 
   8   4   9        3.65       11.34     16.09 o 
  -9   5   9      121.83      114.42     27.60 o 
  -8   5   9       86.91       69.82     18.24 o 
  -7   5   9       15.57       18.51     10.64 o 
  -6   5   9      304.17      306.02     35.89 o 
  -5   5   9      100.77       80.11      9.34 o 
  -4   5   9      344.70      331.85     20.82 o 
  -3   5   9      464.06      386.53     27.66 o 
  -2   5   9      100.57       89.08      8.43 o 
  -1   5   9      483.22      458.33     23.40 o 
   0   5   9        0.48        4.03      3.99 o 
   1   5   9      641.43      624.34     42.27 o 
   2   5   9      315.50      296.73     18.54 o 
   3   5   9      230.39      264.83     24.29 o 
   4   5   9      173.45      179.26     19.72 o 
   5   5   9       86.72      106.80     16.51 o 
   6   5   9      125.24      124.78     19.08 o 
   7   5   9        4.00       -1.95      7.86 o 
   8   5   9        6.23       21.81     19.71 o 
  -8   6   9        5.24       -3.97     10.37 o 
  -7   6   9      112.61       99.16     18.59 o 
  -6   6   9       24.96       32.96     11.00 o 
  -5   6   9      162.49      160.41     17.42 o 
  -4   6   9      340.88      343.42     21.58 o 
  -3   6   9       44.83       59.12      8.32 o 
  -2   6   9      245.66      242.38     16.85 o 
  -1   6   9        8.69        5.78      5.99 o 
   0   6   9      230.33      224.55     15.76 o 
   1   6   9        2.19        5.59      6.48 o 
   2   6   9      226.50      206.45     20.86 o 
   3   6   9       85.13       80.75     14.47 o 
   4   6   9       27.69       42.55     12.08 o 
   5   6   9       92.70       89.40     17.68 o 
   6   6   9       18.21       15.62     10.11 o 
   7   6   9       40.10       37.29     25.88 o 
  -7   7   9       27.44       54.26     18.26 o 
  -6   7   9       51.14       17.01     10.86 o 
  -5   7   9       91.42       96.78     15.74 o 
  -4   7   9        0.47        7.03      5.29 o 
  -3   7   9        3.87       15.51      6.91 o 
  -2   7   9       56.69       56.26      9.53 o 
  -1   7   9      113.57      102.34     13.73 o 
   0   7   9        6.25       13.24      7.69 o 
   1   7   9       46.72       41.06     10.08 o 
   2   7   9       52.82       73.55     14.81 o 
   3   7   9        9.42       14.29      9.96 o 
   4   7   9       42.41       38.00     10.64 o 
   5   7   9        0.34        6.77      9.48 o 
   6   7   9        3.91       -9.24      9.24 o 
  -6   8   9       24.10       20.35     18.51 o 
  -5   8   9       15.98       12.92     16.45 o 
  -4   8   9       47.57       59.76     11.61 o 
  -3   8   9        4.64        2.54      6.26 o 
  -2   8   9       81.00       70.08     12.85 o 
  -1   8   9       17.56       -0.45      7.38 o 
   0   8   9        9.85        6.53      7.82 o 
   1   8   9       58.19       72.55     14.49 o 
   2   8   9        3.86       -2.30      9.56 o 
   3   8   9        7.84       25.14     12.62 o 
   4   8   9        2.36       10.33     10.39 o 
   5   8   9        0.06       10.25     11.80 o 
  -4   9   9        1.92      -11.47     11.47 o 
  -3   9   9       14.39       -4.96     13.76 o 
  -2   9   9       38.95       39.57     11.41 o 
  -1   9   9        7.01       15.74      8.50 o 
   0   9   9        7.69        8.73     10.51 o 
   1   9   9        2.11       16.24      9.25 o 
   2   9   9        1.18        6.78      9.37 o 
   3   9   9       18.14       26.70     13.27 o 
  -9   0  10       49.20       84.29     35.17 o 
  -8   0  10       46.14       71.04     26.22 o 
  -7   0  10      110.72      111.08     41.04 o 
  -6   0  10      461.09      431.17     54.51 o 
  -5   0  10        0.33        7.73     14.79 o 
  -4   0  10      994.71     1055.31    102.38 o 
  -3   0  10      426.60      455.13     29.44 o 
  -2   0  10      506.77      452.94     50.82 o 
  -1   0  10     1312.76     1384.36     87.52 o 
   0   0  10      139.20      132.43     13.62 o 
   1   0  10      678.77      706.48     43.69 o 
   2   0  10       55.99       43.34      9.21 o 
   3   0  10      109.08      134.88     23.46 o 
   4   0  10      288.28      307.58     49.11 o 
   5   0  10       63.52       97.72     24.97 o 
   6   0  10      227.34      257.38     47.26 o 
   7   0  10        0.77       -4.75     12.66 o 
   8   0  10       73.79      112.08     36.70 o 
  -9   1  10       40.95       63.42     19.30 o 
  -8   1  10       24.17       41.66     16.79 o 
  -7   1  10      143.72      131.72     21.26 o 
  -6   1  10        8.40       -4.43      8.05 o 
  -5   1  10      416.62      393.99     33.03 o 
  -4   1  10       46.04       57.64     11.17 o 
  -3   1  10     1018.40     1115.98     49.73 o 
  -2   1  10     1093.89     1042.66     48.39 o 
  -1   1  10      116.76      116.34      8.78 o 
   0   1  10      809.77      824.43     37.25 o 
   1   1  10        1.20       -3.07      4.70 o 
   2   1  10      516.07      537.29     30.35 o 
   3   1  10        2.61        9.98      4.38 o 
   4   1  10      656.78      727.03     63.24 o 
   5   1  10      293.76      260.82     27.74 o 
   6   1  10       30.95       60.67     14.27 o 
   7   1  10      113.05      103.07     19.22 o 
   8   1  10       13.48       15.86     12.99 o 
  -9   2  10       55.40       61.39     19.27 o 
  -8   2  10      114.63      107.49     20.53 o 
  -7   2  10       11.60       22.30     11.22 o 
  -6   2  10      125.08      105.15     16.85 o 
  -5   2  10        0.65        0.16      7.75 o 
  -4   2  10      124.07       93.13     12.91 o 
  -3   2  10      182.49      194.49     11.78 o 
  -2   2  10      152.48      153.22     11.71 o 
  -1   2  10      297.51      297.49     15.95 o 
   0   2  10      118.75      119.77      8.43 o 
   1   2  10      593.94      615.74     54.16 o 
   2   2  10        6.83       20.37      5.82 o 
   3   2  10      251.09      280.99     20.03 o 
   4   2  10      216.79      231.26     19.35 o 
   5   2  10        3.19        5.51      7.47 o 
   6   2  10      125.84      114.74     18.85 o 
   7   2  10        0.27       -4.03     11.24 o 
   8   2  10       30.38       38.58     20.70 o 
  -9   3  10       30.58       56.98     18.83 o 
  -8   3  10        3.47        0.36      9.77 o 
  -7   3  10       57.92       61.87     14.14 o 
  -6   3  10       14.54       21.98      9.92 o 
  -5   3  10       84.70       68.25     12.61 o 
  -4   3  10       38.47       38.69      6.38 o 
  -3   3  10      158.03      149.48     12.43 o 
  -2   3  10      318.53      325.12     19.60 o 
  -1   3  10        0.49        6.21      4.34 o 
   0   3  10      220.10      199.73     11.50 o 
   1   3  10       32.82       44.92      6.95 o 
   2   3  10       11.74        9.31      6.17 o 
   3   3  10       73.90       73.72      9.46 o 
   4   3  10       20.76       35.51      8.92 o 
   5   3  10       64.50       56.64      9.60 o 
   6   3  10        4.44       36.82     18.54 o 
   7   3  10       20.20        1.77      8.14 o 
   8   3  10        2.64       20.04     18.30 o 
  -8   4  10       27.32       31.01     14.72 o 
  -7   4  10       27.96       25.47     12.77 o 
  -6   4  10        0.31        7.45      8.48 o 
  -5   4  10       11.68       20.96     15.80 o 
  -4   4  10       10.61       43.04     11.13 o 
  -3   4  10       22.12       11.41      5.75 o 
  -2   4  10        0.15       -3.35      4.49 o 
  -1   4  10        0.79        4.69      3.68 o 
   0   4  10       18.74       21.75      5.34 o 
   1   4  10        5.55       -3.26      4.26 o 
   2   4  10      159.78      134.78     12.29 o 
   3   4  10        4.45        1.58      7.12 o 
   4   4  10       50.91       51.78      8.99 o 
   5   4  10        0.48       15.44      7.28 o 
   6   4  10        2.13       -4.02     11.69 o 
   7   4  10        2.47       11.50     17.42 o 
  -8   5  10       31.20       44.52     17.08 o 
  -7   5  10        0.02        1.93     10.41 o 
  -6   5  10       40.63       24.85     11.63 o 
  -5   5  10       13.53       29.09      9.30 o 
  -4   5  10      102.64      122.39     13.18 o 
  -3   5  10      114.41      116.41     10.71 o 
  -2   5  10        5.52        9.28      5.04 o 
  -1   5  10       33.27       25.40      6.03 o 
   0   5  10        3.70       14.07      5.64 o 
   1   5  10        6.26        7.50      6.83 o 
   2   5  10        2.38       11.44      8.66 o 
   3   5  10       14.82       26.31      9.86 o 
   4   5  10       13.48       31.91     10.78 o 
   5   5  10       17.93       19.90     10.67 o 
   6   5  10        1.29       -9.04      9.04 o 
   7   5  10        0.75      -19.56     20.33 o 
  -7   6  10       52.67       62.15     15.60 o 
  -6   6  10       12.14       24.46     10.49 o 
  -5   6  10      119.30      130.86     19.60 o 
  -4   6  10       76.22       93.40     11.97 o 
  -3   6  10       35.69       41.70      8.89 o 
  -2   6  10      153.96      153.73     13.45 o 
  -1   6  10       54.18       57.67      8.01 o 
   0   6  10       38.75       39.92      9.58 o 
   1   6  10      137.64      149.72     19.51 o 
   2   6  10       10.95       25.08     12.48 o 
   3   6  10       43.40       44.86     12.75 o 
   4   6  10       19.53       16.43      9.04 o 
   5   6  10       23.15       46.50     14.92 o 
   6   6  10       43.93       34.42     11.67 o 
  -6   7  10       27.01       31.82     12.46 o 
  -5   7  10       29.12       27.17     10.72 o 
  -4   7  10       24.53       13.14      8.89 o 
  -3   7  10      216.92      189.22     19.48 o 
  -2   7  10       63.99       49.20     12.37 o 
  -1   7  10       68.62       73.35     13.05 o 
   0   7  10      128.74      129.90     18.05 o 
   1   7  10        4.19       10.76      8.71 o 
   2   7  10       51.93       62.69     13.89 o 
   3   7  10        5.41       14.63     14.15 o 
   4   7  10       14.46       22.09     16.32 o 
   5   7  10       51.55       64.32     16.38 o 
  -5   8  10        3.17        5.42     15.96 o 
  -4   8  10      104.13       63.01     16.30 o 
  -3   8  10       44.13       69.50     16.32 o 
  -2   8  10       38.07       48.50     15.74 o 
  -1   8  10       89.31       80.56     16.23 o 
   0   8  10       20.52       41.09     12.74 o 
   1   8  10       73.14       68.57     15.08 o 
   2   8  10        1.32       -3.04      7.18 o 
   3   8  10       37.46       55.59     14.51 o 
   4   8  10       22.50       25.82     12.86 o 
  -2   9  10       54.93       60.87     16.48 o 
  -1   9  10        2.81       -4.05      7.99 o 
   0   9  10       34.46       72.84     15.48 o 
   1   9  10        0.22       -2.17      7.98 o 
  -9   1  11        8.15        7.59     12.60 o 
  -8   1  11        2.67        3.43     10.28 o 
  -7   1  11        8.61       11.21     10.27 o 
  -6   1  11       18.93       27.48      9.62 o 
  -5   1  11        2.70        2.93      6.85 o 
  -4   1  11        8.39       19.99      7.98 o 
  -3   1  11       54.54       51.36      6.11 o 
  -2   1  11      121.74      126.75     14.50 o 
  -1   1  11       11.10       11.11      7.44 o 
   0   1  11       55.90       52.37      6.36 o 
   1   1  11      120.18      117.72     11.24 o 
   2   1  11        6.11       13.43      7.04 o 
   3   1  11      151.95      129.92     17.06 o 
   4   1  11      182.37      157.50     21.30 o 
   5   1  11        1.41       -9.45      9.45 o 
   6   1  11       11.88        0.39     10.59 o 
   7   1  11        0.03        4.09     10.11 o 
   8   1  11        4.29        9.91     20.00 o 
  -8   2  11       91.69       95.50     21.44 o 
  -7   2  11       41.04       34.10     12.61 o 
  -6   2  11       42.54       50.99     12.75 o 
  -5   2  11      145.82      137.27     18.81 o 
  -4   2  11       32.78       47.96      9.30 o 
  -3   2  11       22.41       35.27      5.36 o 
  -2   2  11       51.71       70.08     10.92 o 
  -1   2  11      139.84      145.31     10.55 o 
   0   2  11      275.37      284.01     17.02 o 
   1   2  11       37.22       44.64      7.30 o 
   2   2  11      398.58      408.16     28.25 o 
   3   2  11       25.60       30.43      6.88 o 
   4   2  11       48.79       56.96     12.52 o 
   5   2  11       19.37       32.93     11.40 o 
   6   2  11        9.50       26.10     14.93 o 
   7   2  11       27.97       33.56     13.53 o 
  -8   3  11        7.29       34.69     13.85 o 
  -7   3  11       66.19       86.01     18.96 o 
  -6   3  11       84.01       92.64     16.04 o 
  -5   3  11       84.07       64.11     12.62 o 
  -4   3  11      361.59      335.65     28.35 o 
  -3   3  11       44.56       51.00      8.38 o 
  -2   3  11      121.37      136.61     28.66 o 
  -1   3  11      123.30      140.61     12.20 o 
   0   3  11       77.90       82.48      9.96 o 
   1   3  11      503.07      527.62     35.27 o 
   2   3  11        5.59        7.22      5.46 o 
   3   3  11      380.48      388.99     28.50 o 
   4   3  11       20.78       28.77      8.79 o 
   5   3  11       55.79       49.56     12.56 o 
   6   3  11       44.65       38.60     12.43 o 
   7   3  11        0.06        6.98     23.92 o 
  -8   4  11       49.73       53.74     16.93 o 
  -7   4  11       50.98       58.98     16.50 o 
  -6   4  11      109.06      124.82     20.55 o 
  -5   4  11      409.07      378.86     33.63 o 
  -4   4  11        4.39        8.66      7.24 o 
  -3   4  11      309.55      342.97     21.91 o 
  -2   4  11       52.47       58.14      7.00 o 
  -1   4  11      255.82      271.94     21.10 o 
   0   4  11      344.39      352.09     25.41 o 
   1   4  11       78.76       77.29     10.20 o 
   2   4  11      305.32      283.88     23.08 o 
   3   4  11       34.61       37.26      7.60 o 
   4   4  11       27.60       25.83      8.33 o 
   5   4  11       48.20       29.54     13.50 o 
   6   4  11       22.42       44.08     23.40 o 
   7   4  11       63.78       67.31     23.29 o 
  -7   5  11       31.98       32.54     15.38 o 
  -6   5  11      192.45      180.28     26.83 o 
  -5   5  11        2.51        4.65     14.44 o 
  -4   5  11      244.62      218.40     22.49 o 
  -3   5  11       36.38       37.91      7.63 o 
  -2   5  11      222.94      219.12     16.45 o 
  -1   5  11      207.86      205.37     16.65 o 
   0   5  11       19.85       31.86      7.39 o 
   1   5  11      104.14      126.06     12.55 o 
   2   5  11        3.24        5.14      7.60 o 
   3   5  11       77.47       78.15     14.20 o 
   4   5  11       45.20      144.53     41.04 o 
   5   5  11        0.75      -21.40     21.40 o 
   6   5  11       15.84        1.93     11.05 o 
  -6   6  11       14.36       13.53      9.32 o 
  -5   6  11      175.45      187.18     24.15 o 
  -4   6  11       35.58       44.01     10.68 o 
  -3   6  11       47.09       34.66      9.29 o 
  -2   6  11       91.99       81.81     10.88 o 
  -1   6  11       25.97       46.66     12.00 o 
   0   6  11      121.31      135.36     16.82 o 
   1   6  11        0.25        1.26      6.40 o 
   2   6  11      122.73      141.60     20.12 o 
   3   6  11        3.93       13.31      9.37 o 
   4   6  11       29.85       34.41     25.21 o 
   5   6  11        2.70      -11.60     14.98 o 
  -5   7  11        3.38        3.22     11.96 o 
  -4   7  11       27.48       32.22     16.17 o 
  -3   7  11       42.09       43.46     10.73 o 
  -2   7  11        0.17       -0.34      7.71 o 
  -1   7  11       35.61       35.90     11.92 o 
   0   7  11        0.31       26.11     23.27 o 
   1   7  11       91.02      101.86     16.91 o 
   2   7  11       12.77       10.48     15.52 o 
   3   7  11       13.73        7.44     10.07 o 
   4   7  11        7.70        7.29      8.25 o 
  -3   8  11        0.29      -11.05     11.67 o 
  -2   8  11       41.78       25.13     10.86 o 
  -1   8  11        8.86       17.81     14.29 o 
   0   8  11        8.42       13.55     16.27 o 
   1   8  11        0.58        7.71      9.93 o 
   2   8  11        0.68       -3.73      9.60 o 
  -8   0  12       30.98       74.70     32.57 o 
  -7   0  12       66.98       35.62     17.93 o 
  -6   0  12       73.51       76.77     25.70 o 
  -5   0  12       12.08        2.43     10.46 o 
  -4   0  12      148.27      142.87     23.97 o 
  -3   0  12        3.92       -0.74      7.35 o 
  -2   0  12      295.51      325.29     36.18 o 
  -1   0  12      137.75      142.82     16.29 o 
   0   0  12      117.86      117.72     31.39 o 
   1   0  12      412.75      421.79     49.13 o 
   2   0  12        0.08        3.82     20.06 o 
   3   0  12       76.49       92.44     22.31 o 
   4   0  12       11.71        7.90     16.50 o 
   5   0  12       45.05       67.21     23.73 o 
   6   0  12       56.87       53.02     22.64 o 
   7   0  12       11.22        7.73     15.85 o 
  -8   1  12       27.07       40.90     14.68 o 
  -7   1  12       36.82       45.44     14.22 o 
  -6   1  12       42.62       37.00     11.25 o 
  -5   1  12      151.78      148.60     19.22 o 
  -4   1  12       86.37      107.58     14.61 o 
  -3   1  12      634.98      609.33     42.53 o 
  -2   1  12       75.23       87.41     10.51 o 
  -1   1  12      188.39      171.43     13.55 o 
   0   1  12      256.81      251.47     20.52 o 
   1   1  12        0.70        0.38      8.96 o 
   2   1  12      179.88      180.63     21.97 o 
   3   1  12        0.55        1.75      8.33 o 
   4   1  12      203.96      225.20     28.32 o 
   5   1  12       23.35        8.60      9.22 o 
   6   1  12       24.95       11.77     10.47 o 
   7   1  12       31.22       19.79     12.48 o 
  -8   2  12       14.83       11.51     15.00 o 
  -7   2  12       22.50        7.33     14.57 o 
  -6   2  12      109.63      125.33     21.89 o 
  -5   2  12        0.09        4.44     12.05 o 
  -4   2  12       58.10       54.82     11.02 o 
  -3   2  12        8.40        4.06      6.32 o 
  -2   2  12      198.88      193.45     14.92 o 
  -1   2  12      110.42      109.83     10.39 o 
   0   2  12       54.13       62.37     10.32 o 
   1   2  12      234.91      262.51     21.92 o 
   2   2  12       49.78       59.04     11.95 o 
   3   2  12      123.27      139.53     19.03 o 
   4   2  12       32.17       24.68     13.23 o 
   5   2  12       50.73       71.01     14.28 o 
   6   2  12       28.85       19.50     14.20 o 
  -7   3  12       47.39       53.74     16.74 o 
  -6   3  12        8.02       30.41     21.14 o 
  -5   3  12       60.85       69.38     13.60 o 
  -4   3  12       77.75       79.21     14.06 o 
  -3   3  12       48.38       53.01      9.95 o 
  -2   3  12      113.00       84.24      8.75 o 
  -1   3  12        5.22       17.50      9.58 o 
   0   3  12       63.22       73.10     11.00 o 
   1   3  12       17.08       25.43     12.36 o 
   2   3  12       36.51       34.31      9.65 o 
   3   3  12       55.65       43.38     11.81 o 
   4   3  12       41.23       29.15     21.18 o 
   5   3  12        0.19       -8.64      9.20 o 
   6   3  12        5.85       11.84     14.72 o 
  -7   4  12        3.97      -10.44     10.44 o 
  -6   4  12       17.13       27.84     11.99 o 
  -5   4  12       31.96       46.00     14.00 o 
  -4   4  12        8.82       23.32     10.04 o 
  -3   4  12       73.14       82.04     10.50 o 
  -2   4  12       12.91       15.17      6.06 o 
  -1   4  12        2.81        9.22      6.45 o 
   0   4  12        0.16       -5.30      6.55 o 
   1   4  12       19.26       18.76      7.91 o 
   2   4  12        2.68       -5.04      7.01 o 
   3   4  12       24.65       40.57      9.88 o 
   4   4  12        9.96        7.17     12.83 o 
   5   4  12        0.03        3.33      9.74 o 
   6   4  12        0.53      -12.84     19.51 o 
  -6   5  12       16.06        9.52     11.33 o 
  -5   5  12        1.64       -4.14     11.67 o 
  -4   5  12       19.61       15.94      9.46 o 
  -3   5  12       13.05       -4.65     21.68 o 
  -2   5  12       13.02       23.35      7.62 o 
  -1   5  12       23.89       35.29      9.48 o 
   0   5  12        0.51       -4.88      6.61 o 
   1   5  12       13.70       18.85      9.38 o 
   2   5  12       10.55       10.09     12.72 o 
   3   5  12        5.42        6.59     10.34 o 
   4   5  12        5.31        6.31     17.30 o 
   5   5  12        2.14      -15.04     15.04 o 
  -5   6  12       25.15       24.70     11.11 o 
  -4   6  12       48.33       41.82     12.58 o 
  -3   6  12        2.96       19.82     17.26 o 
  -2   6  12       77.57       72.72     16.38 o 
  -1   6  12        3.92       11.46      9.14 o 
   0   6  12       72.38       75.93     13.64 o 
   1   6  12       28.91       39.59     13.05 o 
   2   6  12       15.38       21.24      9.85 o 
   3   6  12       19.82       25.30     11.94 o 
   4   6  12        0.49       13.47     25.43 o 
  -3   7  12       65.24       64.09     18.75 o 
  -2   7  12        4.59       32.76     17.80 o 
  -1   7  12       29.13       38.44     10.96 o 
   0   7  12        8.70       17.49     10.08 o 
   1   7  12       10.83       18.24     11.46 o 
   2   7  12       30.21       30.75     12.17 o 
  -7   1  13       16.61       -3.03      9.05 o 
  -6   1  13        1.35        1.06      8.39 o 
  -5   1  13       70.45       82.82     16.28 o 
  -4   1  13      115.10      104.69     15.33 o 
  -3   1  13        7.02       -0.25      6.28 o 
  -2   1  13       32.96       32.62      8.15 o 
  -1   1  13        1.28       -0.37      5.53 o 
   0   1  13        8.83        6.40      5.94 o 
   1   1  13       18.06       50.07     15.06 o 
   2   1  13        2.04        0.66     11.28 o 
   3   1  13       14.20       46.28     13.85 o 
   4   1  13        3.27       11.27     10.80 o 
   5   1  13        7.55       16.82     11.84 o 
   6   1  13        3.36        6.35     10.39 o 
  -7   2  13        1.31       -8.87     10.52 o 
  -6   2  13       45.85       55.19     15.66 o 
  -5   2  13       66.28       56.18     12.82 o 
  -4   2  13        1.88        1.24      7.09 o 
  -3   2  13       79.31       64.11     11.52 o 
  -2   2  13        2.68        9.38      7.43 o 
  -1   2  13       84.15       91.28     12.72 o 
   0   2  13        4.06        8.80     11.55 o 
   1   2  13       91.33       95.61     12.19 o 
   2   2  13       10.98       12.67      9.71 o 
   3   2  13       15.21       28.05     10.43 o 
   4   2  13       31.09       22.76     11.31 o 
   5   2  13        2.36       -5.96     10.39 o 
  -6   3  13       25.38       16.40     11.10 o 
  -5   3  13       38.92       30.61     11.95 o 
  -4   3  13      156.39      147.73     19.27 o 
  -3   3  13        1.26       14.97     12.25 o 
  -2   3  13      125.64      192.30     39.29 o 
  -1   3  13        7.17       12.11      6.33 o 
   0   3  13       73.13       87.49     14.35 o 
   1   3  13       12.56       18.80     11.58 o 
   2   3  13       54.28       73.02     14.87 o 
   3   3  13      178.75      217.24     29.00 o 
   4   3  13       45.79       30.93     23.00 o 
   5   3  13       14.78       20.44     17.24 o 
  -6   4  13       69.54       66.18     18.05 o 
  -5   4  13       68.29       74.68     17.24 o 
  -4   4  13        7.44       18.81     11.26 o 
  -3   4  13      121.44      103.54     16.90 o 
  -2   4  13        6.18        1.22      5.34 o 
  -1   4  13      142.58      128.49     14.72 o 
   0   4  13       78.05       64.33     11.33 o 
   1   4  13       20.38       22.34      7.78 o 
   2   4  13      127.31      136.47     17.12 o 
   3   4  13        2.48       -1.56     11.30 o 
   4   4  13       43.34       67.47     25.44 o 
  -5   5  13       25.01       11.32      9.64 o 
  -4   5  13       71.19       62.95     15.56 o 
  -3   5  13       11.62        9.35     10.60 o 
  -2   5  13       33.74       37.24     10.05 o 
  -1   5  13       21.66        3.30      6.59 o 
   0   5  13       37.60       50.42     11.95 o 
   1   5  13       98.58      112.71     18.63 o 
   2   5  13        3.68        5.86      7.65 o 
   3   5  13       92.33      120.24     26.49 o 
  -3   6  13       55.99       46.72     14.98 o 
  -2   6  13       10.91        7.85     17.57 o 
  -1   6  13       39.98       37.40     14.07 o 
   0   6  13       34.09       33.96     10.69 o 
   1   6  13        6.40        9.38     10.36 o 
   2   6  13       29.57       30.55     12.20 o 
  -6   0  14       47.50       32.19     19.12 o 
  -5   0  14        4.13        3.22     14.66 o 
  -4   0  14        3.96       16.53     13.75 o 
  -3   0  14       32.33       43.38     19.75 o 
  -2   0  14      139.47      143.03     22.07 o 
  -1   0  14        7.00        3.11     15.24 o 
   0   0  14      214.96      256.20     37.71 o 
   1   0  14      164.19      128.32     30.56 o 
   2   0  14       12.33        9.31     31.56 o 
   3   0  14      121.64      124.76     34.48 o 
   4   0  14        0.01       11.21     19.79 o 
  -6   1  14       27.39       34.44     13.24 o 
  -5   1  14       54.70       37.33     13.04 o 
  -4   1  14       10.95       32.23     12.15 o 
  -3   1  14      120.65       90.88     15.24 o 
  -2   1  14        1.07        3.22      6.14 o 
  -1   1  14      124.32      101.69     15.25 o 
   0   1  14       42.95       47.72     11.26 o 
   1   1  14       57.52       48.70     13.80 o 
   2   1  14       66.29       97.64     19.55 o 
   3   1  14        3.37       10.37     10.64 o 
   4   1  14       29.18       65.16     19.74 o 
  -5   2  14        4.60        1.61      7.87 o 
  -4   2  14       52.13       38.22     16.16 o 
  -3   2  14        1.00        6.09      8.09 o 
  -2   2  14       56.33       42.01     15.35 o 
  -1   2  14       14.88       14.40      6.95 o 
   0   2  14       60.72       61.30     16.25 o 
   1   2  14       56.90       62.74     14.36 o 
   2   2  14        1.65        4.84     10.59 o 
   3   2  14        6.71        3.07     12.92 o 
   4   2  14        0.58      -12.73     12.73 o 
  -5   3  14        9.32       -9.44     10.63 o 
  -4   3  14        8.21       -8.79      8.79 o 
  -3   3  14       31.62       40.32     10.91 o 
  -2   3  14        5.93        6.64      8.08 o 
  -1   3  14       10.03       10.52      7.03 o 
   0   3  14        6.03       15.96     10.12 o 
   1   3  14        0.07       -1.25      8.57 o 
   2   3  14        1.84       -9.75      9.75 o 
   3   3  14        0.80       15.73     12.63 o 
  -4   4  14        3.16        5.16      9.04 o 
  -3   4  14        1.43       17.50      9.71 o 
  -2   4  14        3.31      -11.11     11.11 o 
  -1   4  14       10.28       18.91      8.15 o 
   0   4  14        6.77       18.95      9.63 o 
   1   4  14        3.77        4.09     12.07 o 
   2   4  14       14.23        1.73     11.83 o 
  -2   5  14       14.81       15.88     15.20 o 
  -1   5  14        6.74       -7.94     14.57 o 
   0   5  14        2.34        7.16      9.29 o 
   1   5  14        6.80       -1.06     26.14 o 
  -4   1  15        5.21       25.65     13.62 o 
  -3   1  15        3.25        4.65      9.44 o 
  -2   1  15        8.04        1.57     12.26 o 
  -1   1  15        1.07       -6.85      8.02 o 
   0   1  15        0.44        2.38     16.09 o 
   1   1  15        0.59       33.93     13.15 o 
   2   1  15        0.64       11.93     12.94 o 
  -3   2  15       17.67       19.87     10.57 o 
  -2   2  15        3.32       -7.89     10.95 o 
  -1   2  15       33.42       36.22     20.40 o 
   0   2  15       15.49       29.36     11.62 o 
   1   2  15        6.68       18.91     11.10 o 
   2   2  15       11.40       42.90     28.99 o 
  -2   3  15       32.11       47.09     13.88 o 
  -1   3  15        0.82       16.40     21.90 o 
   0   3  15       25.36       58.14     16.49 o 
   1   3  15       22.38       24.50     23.52 o 
                                                 
